# Supplementary material for: Targets of the Entamoeba histolytica Transcription Factor URE3-BP
Source: PLoS Negl Trop Dis. 2008 Aug 27;2(8):e282. doi: 10.1371/journal.pntd.0000282 (PMC2565699; doi:10.1371/journal.pntd.0000282)
Supplement: Table S2 — (7.70 MB XLS) [file pntd.0000282.s002.xls]

## Sheet: Supplemental Table 2
probesetID	Normalized Raw data						Normalized raw data					Geometrix Mean of EF0	Geometrix Mean of EF9	Geometrix Mean of stop0	Geometrix Mean of stops9	EF_T0vsT9		T0_EFvsSTOP		T0_EFvsT9_STOP		T9_EFvsT0_STOP		T9_EFvsSTOP		STOP_T0vsT9		Annotation	GO molecular function	GO biological process	GO cellular component	new locus ID	GenBank EAL#	GenBank XP#	GenBank XM#	old Locus ID
	Strain of EF						Strain of STOP
	EF at 0			EF at 9			STOP at 0		STOP at 9							fold change	Adjusted p value	fold change	Adjusted p value	fold change	Adjusted p value	fold change	Adjusted p value	fold change	Adjusted p value	fold change	Adjusted p value
	10_0.2EF	11_0.3EF	12_0.5EF	4_9-1EF	5_9-2EF	6_9-3EF	8_0.3Stop	9_0.5Stop	1_9-1Stop	2_9-2Stop	3_9-3Stop
1.m00596_at	3407.77	3555.9	2057.29	3459.11	3457.5	3179.51	3209.95	3223.85	3288.47	3020.5	3364.46	2921.27	3362.76	3216.89	3221.04	-1.15	0.528742	-1.1	1	-1.1	0.67553	1.05	0.912694	1.04	0.910748	-1	1	actin-like protein, putative	GO:0003774-motor activity//GO:0005200-structural constituent of cytoskeleton//GO:0005515-protein binding//GO:0005524-ATP binding	NA	GO:0005884-actin filament	EHI_111050	EAL52203	XP_657596	XM_652504	1.t00001
1.m00597_at	261.72	294.12	152.65	341.62	302.68	284.08	218.36	244.11	338.07	300.13	376.38	227.35	308.55	230.88	336.75	-1.36	0.229566	-1.02	1	-1.48	0.148421	1.33641	0.320174	-1.09	0.821333	-1.46	0.245442	SEC-24 protein, putative	GO:0005515-protein binding	GO:0006886-intracellular protein transport//GO:0006888-ER to Golgi transport	GO:0030127-COPII vesicle coat	EHI_148630	EAL52132	XP_657475	XM_652383	1.t00002
1.m00599_at	4.29	4.05	4.29	4.53	4.84	4.29	4.11	4.29	6.47	4.29	4.51	4.21	4.55	4.2	5	-1.08	0.68056	1	1	-1.19	0.320531	1.08	0.73045	-1.1	0.67031	-1.19	0.419258	hypothetical protein				EHI_148010	EAL52134	XP_657541	XM_652449	1.t00003
1.m00600_x_at	17.02	18.65	24.26	12.51	17.81	17.3	18.26	20.44	12.71	21.16	12.7	19.75	15.68	19.32	15.06	1.26	0.395712	1.02	1	1.31	0.330433	-1.23	0.516443	1.04	0.940769	1.28	0.476054	hypothetical protein				no direct link	EAL52071	XP_657457	XM_652365	1.t00004
1.m00602_at	32.46	34.86	41.54	11.93	14.29	13.97	27.6	24.29	12.23	9	12.72	36.09	13.36	25.9	11.19	2.7	0.000888084	1.39	1	3.23	0.00082146	-1.94	0.00894479	1.19	0.431617	2.31	0.00763306	hypothetical protein				EHI_148730	EAL52136	XP_657466	XM_652374	1.t00006
1.m00602_x_at	25.46	26.13	27.5	10.09	11.46	10.2	19.05	25.27	10.65	6.23	10.69	26.35	10.57	21.94	8.92	2.49	0.00445215	1.2	1	2.95	0.00315238	-2.08	0.0173966	1.18	0.578027	2.46	0.014974	hypothetical protein				EHI_148730	EAL52136	XP_657466	XM_652374	1.t00006
1.m00603_at	24.83	23.82	27.42	29.79	37.35	26.5	27.22	24.78	30.67	22.66	26.85	25.31	30.89	25.97	26.53	-1.22	0.247269	-1.03	1	-1.05	0.820262	1.19	0.384727	1.16	0.486921	-1.02	0.956599	hypothetical protein				EHI_148710	EAL52138	XP_657467	XM_652375	1.t00007
1.m00603_x_at	33.72	27.04	39.96	58.56	49.95	52.02	35.45	29.2	36.5	35.81	44.13	33.15	53.39	32.17	38.64	-1.61	0.0203418	1.03	1	-1.17	0.414811	1.66	0.0263356	1.38	0.157784	-1.2	0.434984	hypothetical protein				EHI_148710	EAL52138	XP_657467	XM_652375	1.t00007
1.m00606_s_at	291.42	306.7	260.76	141.45	195.42	212.54	296.93	330.87	190.41	167.4	185.63	285.65	180.44	313.44	180.87	1.58	0.019402	-1.1	1	1.58	0.0272706	-1.74	0.015578	-1	1	1.73	0.0265884	hypothetical protein				no direct link	EAL52157	XP_657565	XM_652473	1.t00009
1.m00607_at	210.06	154.67	302.12	267.71	264.89	267.02	188.8	165.99	222	241.22	218.66	214.11	266.54	177.03	227.08	-1.24	0.348161	1.21	1	-1.06	0.832773	1.51	0.122163	1.17	0.595186	-1.28	0.40567	hypothetical protein				no direct link	EAL52221	XP_657607	XM_652515	1.t00010
1.m00607_x_at	237.18	199.56	382.13	326.38	352.07	332.92	246.6	202.42	264.28	322.56	244.59	262.49	336.95	223.42	275.24	-1.28	0.32533	1.17	1	-1.05	0.881792	1.51	0.15138	1.22	0.532626	-1.23	0.532476	hypothetical protein				no direct link	EAL52221	XP_657607	XM_652515	1.t00010
1.m00608_at	199.95	198.52	148.15	214.94	206.99	219.84	128.92	177.9	199.55	194.91	172.6	180.5	213.86	151.44	188.64	-1.18	0.332399	1.19	1	-1.05	0.833047	1.41	0.086874	1.13	0.578056	-1.25	0.321401	protein kinase, putative	GO:0004672-protein kinase activity//GO:0004674-protein serine/threonine kinase activity//GO:0005524-ATP binding	GO:0006468-protein amino acid phosphorylation	NA	EHI_111230	EAL52204	XP_657589	XM_652497	1.t00011
1.m00608_x_at	206.02	198.18	156.68	214.41	224.93	222.6	120.6	167.35	218.68	217.6	179.58	185.64	220.6	142.06	204.45	-1.19	0.322475	1.31	1	-1.1	0.602636	1.55	0.0384085	1.08	0.759272	-1.44	0.106551	protein kinase, putative	GO:0004672-protein kinase activity//GO:0004674-protein serine/threonine kinase activity//GO:0005524-ATP binding	GO:0006468-protein amino acid phosphorylation	NA	EHI_111230	EAL52204	XP_657589	XM_652497	1.t00011
1.m00609_at	78.55	89.87	66.62	65.57	76.82	70.53	79.97	86.81	96.19	65.19	88.2	77.76	70.82	83.32	82.08	1.1	0.650651	-1.07	1	-1.06	0.804443	-1.18	0.456723	-1.16	0.534205	1.02	0.973214	tRNA splicing endonuclease, putative				EHI_111220	EAL52205	XP_657590	XM_652498	1.t00012
1.m00609_x_at	74.64	83.41	57.91	54.26	68.66	59.6	86.65	81.45	81.98	65.79	85.37	71.17	60.55	84.01	77.22	1.18	0.383014	-1.18	1	-1.09	0.686811	-1.39	0.117163	-1.28	0.286072	1.09	0.757685	tRNA splicing endonuclease, putative				EHI_111220	EAL52205	XP_657590	XM_652498	1.t00012
1.m00610_at	67.36	87.6	53.53	47.66	57.31	44.2	65.37	65.92	67.18	55.79	63.39	68.1	49.42	65.64	61.94	1.38	0.114789	1.04	1	1.1	0.66821	-1.33	0.212329	-1.25	0.373521	1.06	0.864445	hypothetical protein				EHI_111210	EAL52206	XP_657591	XM_652499	1.t00013
1.m00611_at	114.8	111.52	127.5	121.47	120.04	119.19	78.78	102.52	121.92	147.9	116.76	117.74	120.23	89.87	128.17	-1.02	0.93024	1.31	1	-1.09	0.576029	1.34	0.0802591	-1.07	0.75378	-1.43	0.0644041	hypothetical protein				EHI_111200	EAL52207	XP_657592	XM_652500	1.t00014
1.m00611_x_at	125.71	106.63	154.61	133.04	136.85	132.8	81.08	127.27	132.8	152.18	135.97	127.5	134.22	101.58	140.07	-1.05	0.850944	1.26	1	2.13	0.677042	1.32	0.228691	-1.04	0.907509	-1.38	0.220185	hypothetical protein				EHI_111200	EAL52207	XP_657592	XM_652500	1.t00014
1.m00613_at	1290.67	1161.18	1125.83	1118.39	1186.8	1187.54	1154.89	1148.28	1476.39	1290.88	1513.7	1190.5	1163.79	1151.58	1423.56	1.02	0.875204	1.03	1	-1.2	0.107728	1.01	0.971663	-1.22	0.128128	-1.24	0.110185	hypothetical protein				EHI_111070	EAL52209	XP_657594	XM_652502	1.t00016
1.m00613_x_at	1592.1	1346.08	1366.55	1426.6	1497.79	1468.84	1502.64	1476.55	1809.23	1601.62	1789.03	1430.72	1464.12	1489.54	1730.71	-1.02	0.872373	-1.04	1	-1.21	0.0904515	-1.02	0.937934	-1.18	0.198724	-1.16	0.250691	hypothetical protein				EHI_111070	EAL52209	XP_657594	XM_652502	1.t00016
1.m00614_at	607.67	671.54	265.82	351.46	437.92	339.25	514.34	582.92	539.26	501.27	583.77	476.92	373.76	547.56	540.39	1.28	0.504537	-1.15	1	-1.13	0.753931	-1.47	0.34199	-1.45	0.403204	1.01	0.992033	DNA ligase, putative	GO:0003910-DNA ligase (ATP) activity//GO:0005524-ATP binding	GO:0006260-DNA replication//GO:0006281-DNA repair//GO:0006310-DNA recombination	NA	EHI_111060	EAL52210	XP_657595	XM_652503	1.t00017
1.m00618_s_at	470.79	559.58	211.75	294.25	323.94	252.52	402.89	482.69	361.92	321.7	436.35	382.1	288.73	440.99	370.37	1.32	0.457769	-1.15	1	1.03	0.953781	-1.53	0.310635	-1.28	0.602681	1.19	0.749026	WD repeat protein				EHI_111020	EAL52213	XP_657599	XM_652507	1.t00021
1.m00620_at	111.58	109.44	150.44	109.51	106.64	101.34	123.35	114.73	80.99	91.06	91.41	122.47	105.78	118.96	87.68	1.16	0.313038	1.03	1	1.4	0.0444676	-1.12	0.497938	1.21	0.297116	1.36	0.104887	conserved hypothetical protein				EHI_027340	EAL52214	XP_657601	XM_652509	1.t00023
1.m00621_at	8.32	7.75	5.22	4.89	5.1	4.89	5.22	7.85	5.22	5.22	5.22	6.95	4.96	6.4	5.22	1.4	0.124635	1.09	1	1.33	0.21233	-1.29	0.306907	-1.05	0.891488	1.23	0.476054	hypothetical protein				EHI_027350	EAL52215	XP_657602	XM_652510	1.t00024
1.m00621_x_at	8.92	8.62	4.39	4.4	4.57	4.54	7.23	8.56	4.64	4.67	4.64	6.96	4.5	7.87	4.65	1.55	0.109725	-1.13	1	1.5	0.1595	-1.75	0.0761061	-1.03	0.955452	1.69	0.129617	hypothetical protein				EHI_027350	EAL52215	XP_657602	XM_652510	1.t00024
1.m00622_at	61.9	62.63	108.94	56.07	55.37	68.41	89.38	64.91	56.25	73.99	56.36	75.03	59.66	76.17	61.67	1.26	0.408626	-1.02	1	1.22	0.489461	-1.28	0.443719	-1.03	0.955257	1.24	0.560551	conserved hypothetical protein				EHI_027360	EAL52216	XP_657603	XM_652511	1.t00025
1.m00622_x_at	42.95	37.98	61.83	43.54	42.63	35.66	55.25	54.34	35.08	49.26	41.37	46.55	40.45	54.8	41.5	1.15	0.545546	-1.18	1	1.12	0.624667	-1.35	0.218584	-1.03	0.957215	1.32	0.318127	conserved hypothetical protein				EHI_027360	EAL52216	XP_657603	XM_652511	1.t00025
1.m00623_at	609.17	562.92	910.54	550.36	560.64	579.11	682.47	635.05	413.9	531.82	562.81	678.41	563.25	658.33	498.51	1.2	0.380786	1.03	1	1.36	0.164617	-1.17	0.540626	1.13	0.662856	1.32	0.295687	hypothetical protein				no direct link	EAL52217	XP_657604	XM_652512	1.t00026
1.m00623_x_at	210.95	193.42	342.09	230.59	200.46	241.08	248.83	254.88	166.32	200.26	203.65	240.77	223.36	251.84	189.3	1.08	0.790097	-1.05	1	1.27	0.314976	-1.13	0.699263	1.18	0.576716	1.33	0.328501	hypothetical protein				no direct link	EAL52217	XP_657604	XM_652512	1.t00026
1.m00624_at	1073.62	977.71	1562.87	1297.48	1317.21	1395.68	1147.01	1066.64	1432.07	1569.59	1509.42	1179.4	1336.13	1106.09	1502.64	-1.13	0.504934	1.07	1	-1.27	0.198957	1.21	0.359914	-1.12	0.617191	-1.36	0.180008	hypothetical protein				EHI_027370	EAL52218	XP_657605	XM_652513	1.t00027
1.m00624_x_at	1042.47	1030.23	1513.75	1265.45	1294.42	1381.14	1187.77	1055.44	1322.96	1572.26	1378.46	1175.84	1312.76	1119.65	1420.65	-1.12	0.550469	1.05	1	-1.21	0.296131	1.17	0.433457	-1.08	0.746155	-1.27	0.279874	hypothetical protein				EHI_027370	EAL52218	XP_657605	XM_652513	1.t00027
1.m00625_at	6932.58	8178.86	6627.9	6209.84	7345.82	6438.23	6388.89	6580.06	8948.37	8290.8	7866.14	7216.41	6647.05	6483.77	8356.68	1.09	0.521863	1.11	1	-1.16	0.250591	1.03	0.916166	-1.26	0.140413	-1.29	0.109056	hypothetical protein				EHI_027380	NA	NA	NA	1.t00028
1.m00625_x_at	5717.21	6639.72	5330.75	4981.54	5816.84	5235.73	5368.51	5701.08	7646	6943.15	6547.07	5870.94	5333.46	5532.29	7030.93	1.1	0.453724	1.06	1	-1.2	0.170591	-1.04	0.859883	-1.32	0.0934494	-1.27	0.133284	hypothetical protein				EHI_027380	NA	NA	NA	1.t00028
1.m00626_at	2160.29	1977.1	2738.23	2314.69	2217.79	2477.09	2194.62	2174.58	2013.74	2278.32	2133.08	2269.88	2334.09	2184.58	2138.99	-1.03	0.89128	1.04	1	1.06	0.700373	1.07	0.731919	1.09	0.635132	1.02	0.940586	hypothetical protein				no direct link	EAL52201	XP_657587	XM_652495	1.t00029
1.m00626_x_at	2734.69	2497.42	3262.73	2832.05	2658.27	2945.54	2736.18	2670.44	2334.69	2745.58	2660.8	2814.02	2809.45	2703.11	2574.1	1	1	1.04	1	1.09	0.508537	1.04	0.856356	1.09	0.604052	1.05	0.812097	hypothetical protein				no direct link	EAL52201	XP_657587	XM_652495	1.t00029
1.m00630_at	71.82	70.02	116.43	65.79	72.54	71.75	71.41	61.29	67.42	74.63	80.48	83.66	69.96	66.16	73.98	1.2	0.410086	1.26	1	1.13	0.584675	1.06	0.879263	-1.06	0.87175	-1.12	0.71692	importin alpha, putative				EHI_027580	EAL52160	XP_657544	XM_652452	1.t00033
1.m00631_at	22.35	17.15	24.05	27.33	21.77	21.25	12.69	17.54	31.4	22.08	20.96	20.97	23.3	14.92	24.4	-1.11	0.69777	1.41	1	-1.16	0.542265	1.56	0.101738	-1.05	0.916045	-1.64	0.109056	hypothetical protein				EHI_027590	EAL52162	XP_657545	XM_652453	1.t00034
1.m00631_x_at	38.14	20.66	46.73	44.07	43.78	55.01	28.35	39.59	67.7	44.73	56.79	33.27	47.35	33.5	55.61	-1.42	0.297042	-1.01	1	-1.67	0.153943	1.41	0.376597	-1.17	0.733711	-1.66	0.239998	hypothetical protein				EHI_027590	EAL52162	XP_657545	XM_652453	1.t00034
1.m00633_at	57.8	58.16	49.31	66.72	57.86	57.64	29.08	67.05	64.7	57.03	45.77	54.93	60.6	44.16	55.27	-1.1	0.797103	1.24	1	-1.01	0.992969	1.37	0.374404	1.1	0.849195	-1.25	0.589481	hypothetical protein				EHI_027620	EAL52167	XP_657547	XM_652455	1.t00036
1.m00633_x_at	69.59	67.3	52.49	66.08	65.53	58.73	64.16	63.92	62.39	63.85	54.55	62.64	63.35	64.04	60.12	-1.01	0.970317	-1.02	1	1.04	0.80138	-1.01	0.982948	1.05	0.800027	1.07	0.762141	hypothetical protein				EHI_027620	EAL52167	XP_657547	XM_652455	1.t00036
1.m00634_at	31.02	22.28	30.77	35.71	31.62	31.93	30.24	28.64	37.77	42.92	30.2	27.71	33.04	29.43	36.59	-1.19	0.347749	-1.06	1	-1.32	0.159056	1.12	0.627463	-1.11	0.684712	-1.24	0.36112	hypothetical membrane-spanning protein				EHI_027630	EAL52169	XP_657548	XM_652456	1.t00037
1.m00635_at	2689.62	2442.02	3553.92	3425.05	3264.78	3239.6	2674.95	2478.15	3195.58	3199.13	2952.24	2857.91	3308.8	2574.67	3113.47	-1.16	0.327985	1.11	1	-1.09	0.587896	1.29	0.138282	1.06	0.781174	-1.21	0.317255	cell cycle-associated GTPase, putative	GO:0005524-ATP binding//GO:0005525-GTP binding	GO:0007264-small GTPase mediated signal transduction	NA	EHI_027640	EAL52171	XP_657549	XM_652457	1.t00038
1.m00636_at	377.15	404.01	231.25	357.73	374.72	311.31	401.97	426.76	398.04	361.11	388.74	327.84	346.86	414.18	382.31	-1.06	0.845421	-1.26	1	-1.17	0.50096	-1.19	0.497912	-1.1	0.754957	1.08	0.820057	hypothetical protein				EHI_027650	EAL52173	XP_657550	XM_652458	1.t00039
1.m00636_x_at	324.95	278.7	198.64	291.86	295.98	275.15	399	321.22	389.45	297.68	377.42	262.03	287.52	358	352.37	-1.1	0.703257	-1.37	1	-1.34	0.186036	-1.25	0.370654	-1.23	0.450774	1.02	0.976464	hypothetical protein				EHI_027650	EAL52173	XP_657550	XM_652458	1.t00039
1.m00637_at	226.43	220.11	156.87	167.56	206.17	169.51	216.08	221.55	263.87	203.1	210.58	198.47	180.25	218.8	224.3	1.1	0.646888	-1.1	1	-1.13	0.537301	-1.21	0.375068	-1.24	0.357622	-1.03	0.952633	hypothetical protein				EHI_027660	EAL52175	XP_657551	XM_652459	1.t00040
1.m00637_x_at	184.91	203.67	153.19	155.83	152.97	156.63	185.13	209.25	195.01	182.41	189.84	179.35	155.14	196.82	189.01	1.16	0.243166	-1.1	1	-1.05	0.705006	-1.27	0.0977002	-1.22	0.209197	1.04	0.845152	hypothetical protein				EHI_027660	EAL52175	XP_657551	XM_652459	1.t00040
1.m00638_at	154.81	131.87	205.03	131.94	133.07	144.41	133.14	185.56	114.19	128.37	129.93	161.16	136.36	157.18	123.96	1.18	0.411021	1.03	1	1.3	0.20975	-1.15	0.562724	1.1	0.731301	1.27	0.351589	hypothetical protein				EHI_027670	EAL52177	XP_657552	XM_652460	1.t00041
1.m00638_x_at	212.13	166.84	274.53	152.88	160.29	183.96	196.53	211.76	110.1	102.23	119.55	213.38	165.19	204	110.4	1.29	0.182234	1.05	1	1.93	0.0100068	-1.23	0.340267	1.5	0.108853	1.85	0.0266752	hypothetical protein				EHI_027670	EAL52177	XP_657552	XM_652460	1.t00041
1.m00639_at	20.37	12.5	15.58	14.07	15.47	12.43	12.98	12.93	11.84	13.1	10.34	15.83	13.93	12.95	11.71	1.14	0.548534	1.22	1	1.35	0.156195	1.08	0.810304	1.19	0.493938	1.11	0.730983	BspA-like leucine rich repeat protein, putative				EHI_027680	EAL52178	XP_657553	XM_652461	1.t00042
1.m00640_at	160.83	150.85	210.95	200.75	195.28	207.45	138.71	127.13	141.5	114.48	139.51	172.33	201.1	132.79	131.23	-1.17	0.328212	1.3	1	1.31	0.109572	1.51	0.033312	1.53	0.0603811	1.01	0.9762	zinc finger protein, putative	GO:0046872-metal ion binding	NA	NA	EHI_027690	EAL52179	XP_657554	XM_652462	1.t00043
1.m00641_at	723.56	746.79	705.93	1003.09	894.9	886.43	783.14	786.56	789.96	1033.05	834.88	725.24	926.66	784.85	879.94	-1.28	0.0588527	-1.08	1	-1.21	0.144602	1.18	0.235734	1.05	0.773171	-1.12	0.481612	molybdopterin cofactor sulfurase, putative				EHI_027700	EAL52180	XP_657555	XM_652463	1.t00044
1.m00642_at	130.1	125.99	60.78	57.38	73.04	60.42	102.65	100.04	108.11	86.03	92.09	99.87	63.27	101.34	94.97	1.58	0.134921	-1.01	1	1.05	0.898791	-1.6	0.170838	-1.5	0.285179	1.07	0.906906	calcium-transporting P-type ATPase, putative	GO:0003824-catalytic activity//GO:0005524-ATP binding//GO:0015662-ATPase activity, coupled to transmembrane movement of ions, phosphorylative mechanism//GO:0016820-hydrolase activity, acting on acid anhydrides, catalyzing transmembrane movement of substances	GO:0006812-cation transport//GO:0008152-metabolism//GO:0015992-proton transport	GO:0016020-membrane	EHI_027710	EAL52181	XP_657556	XM_652464	1.t00045
1.m00643_at	410.01	454.42	281.13	444.06	439.82	412.76	451.05	418.3	481.39	462.43	451.84	374.16	431.99	434.37	465.06	-1.15	0.437507	-1.16	1	-1.24	0.249603	-1.01	1	-1.08	0.780961	-1.07	0.812685	coatomer beta subunit, putative	NA	GO:0006605-protein targeting	GO:0005795-Golgi stack	EHI_027720	EAL52182	XP_657557	XM_652465	1.t00046
1.m00644_at	266.47	298.83	182.96	210.12	223.89	194.45	221.82	245.35	238.23	233.34	226.18	244.23	209.14	233.29	232.53	1.17	0.418323	1.05	1	1.05	0.826948	-1.12	0.656397	-1.11	0.673942	1	0.999944	WD repeat protein				EHI_027730	EAL52183	XP_657558	XM_652466	1.t00047
1.m00645_at	17.11	16.9	44.53	17.11	16.87	17.31	21.94	18.04	15.14	21.47	16.96	23.44	17.1	19.9	17.67	1.37	0.422453	1.18	1	1.33	0.480643	-1.16	0.789035	-1.03	0.973611	1.13	0.853987	hypothetical protein				EHI_027740	EAL52184	XP_657559	XM_652467	1.t00048
1.m00645_x_at	18.01	14.8	37.59	14.46	19.43	16.16	14.32	19.06	14.95	14.62	15.87	21.56	16.56	16.52	15.14	1.3	0.463326	1.31	1	1.42	0.331604	1	1	1.09	0.875088	1.09	0.885941	hypothetical protein				EHI_027740	EAL52184	XP_657559	XM_652467	1.t00048
1.m00646_at	616.33	550.39	911.8	589.61	544.92	564.03	747.36	621.13	483.77	545.93	519.02	676.28	565.89	681.33	515.61	1.2	0.373817	-1.01	1	1.31	0.192961	-1.2	0.422185	1.1	0.737105	1.32	0.266769	hypothetical protein				EHI_027750	EAL52185	XP_657560	XM_652468	1.t00049
1.m00646_x_at	473.23	439.26	724.6	471.64	440.26	457	612.49	499.24	379.48	401.03	396.61	532.06	456.12	552.98	392.26	1.17	0.453106	-1.04	1	1.36	0.151572	-1.21	0.407576	1.16	0.557125	1.41	0.176964	hypothetical protein				EHI_027750	EAL52185	XP_657560	XM_652468	1.t00049
1.m00647_at	872.78	766.65	859.77	589.37	580.4	581.53	813.31	793.99	532.95	638.5	491.24	831.69	583.75	803.59	550.87	1.42	0.0131624	1.03	1	1.51	0.00992713	-1.38	0.032232	1.06	0.729254	1.46	0.0278106	ATP-dependent RNA helicase, putative	GO:0003676-nucleic acid binding//GO:0004386-helicase activity//GO:0005524-ATP binding//GO:0008026-ATP-dependent helicase activity	NA	NA	EHI_027760	EAL52186	XP_657561	XM_652469	1.t00050
1.m00648_at	188.81	156.69	153.91	225.76	195.12	227.95	154.27	174.27	188.04	176.48	159.41	165.74	215.74	163.96	174.24	-1.3	0.0577006	1.01	1	-1.05	0.737219	1.32	0.0756975	1.24	0.202963	-1.06	0.759899	hypothetical protein				EHI_027770	EAL52187	XP_657562	XM_652470	1.t00051
1.m00648_x_at	100.65	79.69	86.84	121.01	105.19	113	87.97	88	93.47	97.87	78.55	88.64	112.88	87.99	89.57	-1.27	0.0807571	1.01	1	-1.01	0.958561	1.28	0.106545	1.26	0.17548	-1.02	0.952052	hypothetical protein				EHI_027770	EAL52187	XP_657562	XM_652470	1.t00051
1.m00649_at	225.47	175.61	248.89	288.39	248.27	265.16	227.81	193.35	246.06	262.51	248.12	214.39	266.77	209.87	252.12	-1.24	0.154617	1.02	1	-1.18	0.313207	1.27	0.167639	1.06	0.806868	-1.2	0.351803	signal peptide peptidase family protein	GO:0008717-D-alanyl-D-alanine endopeptidase activity	NA	GO:0016021-integral to membrane	EHI_027780	EAL52188	XP_657563	XM_652471	1.t00052
1.m00650_at	76.07	77.04	99.37	82.83	69.74	68.79	70.09	76.62	87.08	102.61	76.95	83.51	73.52	73.28	88.26	1.14	0.459302	1.14	1	-1.06	0.776164	1	1	-1.2	0.384168	-1.2	0.387971	hypothetical protein	GO:0003676-nucleic acid binding//GO:0008270-zinc ion binding	NA	GO:0005634-nucleus	EHI_027790	EAL52189	XP_657564	XM_652472	1.t00053
1.m00650_x_at	77.57	74.35	90.4	72.02	71.89	69.62	84.11	71.51	77.48	84.44	75.38	80.48	71.17	77.55	79	1.13	0.290236	1.04	1	1.02	0.902298	-1.09	0.545306	-1.11	0.480139	-1.02	0.936251	hypothetical protein	GO:0003676-nucleic acid binding//GO:0008270-zinc ion binding	NA	GO:0005634-nucleus	EHI_027790	EAL52189	XP_657564	XM_652472	1.t00053
1.m00651_s_at	2229.56	2219.71	2513.16	1626.38	1647.1	1752.72	2830.84	2657.66	1658.08	1655.83	1851.18	2316.92	1674.5	2742.88	1719.32	1.38	0.00818901	-1.18	1	1.35	0.0165136	-1.64	0.00277616	-1.03	0.868561	1.6	0.00753808	pseudogene, hypothetical protein				no direct link	NA	NA	NA	1.t00054
1.m00654_at	46.48	37.45	30.72	26.99	26.72	27.42	38.53	40.35	44.93	28.24	39.58	37.68	27.04	39.43	36.89	1.39	0.124907	-1.05	1	1.02	0.945886	-1.46	0.124638	-1.36	0.248054	1.07	0.854314	hypothetical protein				EHI_148980	EAL52191	XP_657568	XM_652476	1.t00057
1.m00658_at	29.28	23.74	27.07	44.22	39.12	33.45	25.7	28.36	37.88	41.53	42.41	26.6	38.68	27	40.56	-1.45	0.019979	-1.02	1	-1.52	0.0170632	1.43	0.0377787	-1.05	0.825602	-1.5	0.0381643	hypothetical protein				EHI_148940	EAL52195	XP_657572	XM_652480	1.t00061
1.m00659_at	79.08	123.24	33.5	35.6	40.9	40.72	59.18	97.1	94.08	53.18	73.67	68.86	38.99	75.8	71.7	1.77	0.249047	-1.1	1	-1.04	0.955652	-1.94	0.234089	-1.84	0.323594	1.06	0.960566	DEAD DEAH box helicase, putative	GO:0003676-nucleic acid binding//GO:0004386-helicase activity//GO:0005524-ATP binding//GO:0008026-ATP-dependent helicase activity	NA	NA	EHI_148930	EAL52196	XP_657573	XM_652481	1.t00062
1.m00660_at	380.97	384.04	424.16	364.11	394.24	366.71	393.07	365.19	504.02	492.9	505.1	395.91	374.77	378.87	500.64	1.06	0.560198	1.04	1	-1.26	0.0272605	-1.01	0.961475	-1.34	0.0398103	-1.32	0.0276702	hypothetical protein				EHI_148920	EAL52197	XP_657574	XM_652482	1.t00063
1.m00661_at	140.6	199.81	66.23	26.63	50.64	24.41	112.53	143.75	109.32	55.78	126.46	122.99	32.05	127.19	91.7	3.84	0.0240847	-1.03	1	1.34	0.604693	-3.97	0.035669	-2.86	0.126497	1.39	0.662512	interaptin, putative				EHI_148910	EAL52198	XP_657575	XM_652483	1.t00064
1.m00662_at	407.88	418.87	291.78	506.29	522.81	500.42	404.95	414.71	468.38	539.33	480.19	368.03	509.75	409.8	495.02	-1.39	0.0475058	-1.11	1	-1.35	0.0816374	1.24	0.212565	1.03	0.920784	-1.21	0.340773	protein kinase, putative	GO:0004672-protein kinase activity//GO:0004713-protein-tyrosine kinase activity//GO:0005524-ATP binding	GO:0006468-protein amino acid phosphorylation	NA	EHI_148900	EAL52161	XP_657576	XM_652484	1.t00065
1.m00663_at	1056.38	1013.64	1343.44	1363.46	1476.37	1526.62	1016.51	1072.36	1058.91	1122.55	1162.59	1128.86	1453.86	1044.06	1113.86	-1.29	0.0623898	1.08	1	1.01	0.942818	1.39	0.0377977	1.31	0.116747	-1.07	0.736591	myosin calcium-binding light chain, putative	GO:0005509-calcium ion binding	NA	NA	EHI_148890	EAL52163	XP_657577	XM_652485	1.t00066
1.m00663_x_at	1744.25	1600.84	2109.37	2125.51	2206.77	2434.89	1653.12	1732.48	1896.27	2006.78	1897.74	1805.94	2251.99	1692.33	1932.91	-1.25	0.0858294	1.07	1	-1.07	0.611272	1.33	0.0552317	1.17	0.328784	-1.14	0.414334	myosin calcium-binding light chain, putative	GO:0005509-calcium ion binding	NA	NA	EHI_148890	EAL52163	XP_657577	XM_652485	1.t00066
1.m00664_at	137.13	127.92	170.66	223.49	181.45	197.38	142.78	122.83	191.4	210.02	170.23	144.13	200.04	132.43	189.85	-1.39	0.0513139	1.09	1	-1.32	0.110775	1.51	0.0359265	1.05	0.831335	-1.43	0.0865665	sodium sulfate symporter, putative				EHI_148880	EAL52164	XP_657578	XM_652486	1.t00067
1.m00665_at	116.93	136.79	69.76	57.45	79.75	51.39	91.82	114.13	200.7	150.61	174.8	103.72	61.75	102.37	174.17	1.68	0.0909532	1.01	1	-1.68	0.110697	-1.66	0.137928	-2.82	0.0372279	-1.7	0.165445	hypothetical protein				EHI_148870	EAL52165	XP_657579	XM_652487	1.t00068
1.m00665_x_at	180.15	205.68	91.91	69.4	111.45	70.13	166.55	199.89	282.99	180.62	270.41	150.45	81.56	182.46	239.99	1.84	0.105	-1.21	1	-1.6	0.23314	-2.24	0.0662722	-2.94	0.0518844	-1.32	0.586159	hypothetical protein				EHI_148870	EAL52165	XP_657579	XM_652487	1.t00068
1.m00666_at	396.42	376.07	444.71	457.59	449.42	439.33	361.63	411	395.76	385.63	380.72	404.73	448.72	385.52	387.32	-1.11	0.300698	1.05	1	1.04	0.690791	1.16	0.177233	1.16	0.238928	-1	0.988008	Rab GTPase activating protein, putative				EHI_148860	EAL52166	XP_657580	XM_652488	1.t00069
1.m00668_at	129.68	125.26	127.1	138.32	143.37	116.76	139.67	142.82	138.42	144.06	141.68	127.34	132.29	141.24	141.37	-1.04	0.748928	-1.11	1	-1.11	0.320763	-1.07	0.607863	-1.07	0.616356	-1	1	Rho GTPase activating protein, putative				EHI_148840	EAL52170	XP_657582	XM_652490	1.t00071
1.m00669_at	18.57	19.83	20.01	18.67	27.07	19.68	32.45	25.88	20.01	14.51	20.78	19.46	21.51	28.98	18.2	-1.11	0.669012	-1.49	1	1.07	0.783646	-1.35	0.202886	1.18	0.531399	1.59	0.0893124	hypothetical protein				EHI_148830	EAL52172	XP_657583	XM_652491	1.t00072
1.m00669_x_at	21.69	24	28.08	21.98	20.85	22.25	26.97	33.1	22.91	22.12	22.12	24.45	21.68	29.88	22.38	1.13	0.359581	-1.22	1	1.09	0.514184	-1.38	0.0418543	-1.03	0.883928	1.34	0.0897481	hypothetical protein				EHI_148830	EAL52172	XP_657583	XM_652491	1.t00072
1.m00670_at	15756.6	15286.1	16591.8	15328.4	15319.4	15967.3	16229.2	15360	14389.2	15004.1	15003.1	15869.1	15535.5	15788.6	14796	1.02	0.839308	1.01	1	1.07	0.401343	-1.02	0.916697	1.05	0.645712	1.07	0.539925	40S ribosomal protein S24, putative	GO:0003735-structural constituent of ribosome	GO:0006412-protein biosynthesis	GO:0005622-intracellular//GO:0005840-ribosome	EHI_148820	EAL52174	XP_657584	XM_652492	1.t00073
1.m00670_x_at	12915.9	13201.2	13424.4	12100	11951.6	12827.7	13157.6	12701.3	11103.5	11768.1	12280.4	13178.8	12287.2	12927.4	11707.4	1.07	0.406663	1.02	1	1.13	0.175193	-1.05	0.633633	1.05	0.662407	1.1	0.349291	40S ribosomal protein S24, putative	GO:0003735-structural constituent of ribosome	GO:0006412-protein biosynthesis	GO:0005622-intracellular//GO:0005840-ribosome	EHI_148820	EAL52174	XP_657584	XM_652492	1.t00073
1.m00673_at	4693.71	4536.82	4994.75	4267.61	3705.06	4270.58	4419.48	4531.77	3620.48	4073.11	4040.38	4737.98	4072.14	4475.28	3905.75	1.16	0.139233	1.06	1	1.21	0.0845906	-1.1	0.43098	1.04	0.781221	1.15	0.29548	Gal GalNAc lectin light subunit				EHI_148790	EAL52074	XP_657460	XM_652368	1.t00076
1.m00673_x_at	6320.19	6497.72	6971.6	6056.7	5505.06	5995.4	6564.45	6448.49	5443.32	5876.64	5625.68	6590.85	5847.08	6506.21	5645.76	1.13	0.172105	1.01	1	1.17	0.105102	-1.11	0.284596	1.04	0.787386	1.15	0.206858	Gal GalNAc lectin light subunit				EHI_148790	EAL52074	XP_657460	XM_652368	1.t00076
1.m00674_at	828.65	1132.9	405.79	498.92	603.91	527.81	760.38	896.56	658.86	649	677.8	724.92	541.78	825.67	661.78	1.34	0.420553	-1.14	1	1.1	0.829655	-1.52	0.294291	-1.22	0.673242	1.25	0.653956	conserved hypothetical protein				EHI_148780	EAL52075	XP_657461	XM_652369	1.t00077
1.m00674_x_at	719.97	1008.77	387.75	419.05	554.85	472.35	662.58	797.4	575.18	563.18	541	655.47	478.89	726.87	559.6	1.37	0.355207	-1.11	1	1.17	0.668056	-1.52	0.273199	-1.17	0.741225	1.3	0.559682	conserved hypothetical protein				EHI_148780	EAL52075	XP_657461	XM_652369	1.t00077
1.m00675_at	216.83	184.02	409.89	220.47	197.97	239.82	231.38	248.82	209.28	219.8	217.68	253.84	218.75	239.94	215.54	1.16	0.639938	1.06	1	1.18	0.591955	-1.1	0.840902	1.01	0.988663	1.11	0.815041	hypothetical protein				no direct link	EAL52076	XP_657462	XM_652370	1.t00078
1.m00675_x_at	268.17	169.87	532.23	259.94	266.37	285.18	273.81	288.48	255.65	250.64	260	289.43	270.28	281.05	255.4	1.07	0.904944	1.03	1	1.13	0.775131	-1.04	0.97158	1.06	0.940769	1.1	0.883327	hypothetical protein				no direct link	EAL52076	XP_657462	XM_652370	1.t00078
1.m00676_at	166.57	204.4	131.27	94.31	118.68	107.55	134.51	139.17	161.64	138.05	163	164.72	106.38	136.82	153.79	1.55	0.0306872	1.2	1	1.07	0.740955	-1.29	0.227303	-1.45	0.123278	-1.12	0.649667	conserved hypothetical protein				EHI_148770	EAL52077	XP_657463	XM_652371	1.t00079
1.m00677_at	1760.75	1667.83	1184.8	2172.98	1949.12	1951.24	1575.65	1650.58	1571.32	1664.09	1405.99	1515.3	2021.79	1612.68	1543.39	-1.33	0.0940057	-1.06	1	-1.02	0.938241	1.25	0.235938	1.31	0.206055	1.04	0.880503	N2,N2-dimethylguanosine tRNA methyl transferase, putative	GO:0003723-RNA binding//GO:0004809-tRNA (guanine-N2-)-methyltransferase activity//GO:0008757-S-adenosylmethionine-dependent methyltransferase activity	GO:0008033-tRNA processing	NA	EHI_148760	EAL52078	XP_657464	XM_652372	1.t00080
1.m00680_at	170.54	217.84	112.7	146.88	142.65	127.13	171.16	168.64	280.36	228.16	234.75	161.18	138.62	169.9	246.71	1.16	0.55554	-1.05	1	-1.53	0.102733	-1.23	0.474796	-1.78	0.0783844	-1.45	0.22397	phosphatidylinositol 4-kinase, putative	GO:0003735-structural constituent of ribosome//GO:0004428-inositol or phosphatidylinositol kinase activity//GO:0016773-phosphotransferase activity, alcohol group as acceptor	GO:0006412-protein biosynthesis	GO:0005622-intracellular//GO:0005840-ribosome	EHI_148700	EAL52079	XP_657468	XM_652376	1.t00083
1.m00681_at	1053.97	989.6	1274.47	1675.1	1618.12	1651.24	1003.51	1061.22	1479.55	1569	1452.03	1099.53	1647.98	1031.96	1499.37	-1.5	0.00626319	1.07	1	-1.36	0.0252596	1.6	0.00607153	1.1	0.516269	-1.45	0.0253176	hypothetical protein				EHI_148690	EAL52080	XP_657469	XM_652377	1.t00084
1.m00682_at	127.16	111.48	66.67	124.64	116.31	112.35	91.53	108.09	121.22	84.33	122.4	98.13	117.65	99.47	107.76	-1.2	0.528742	-1.01	1	-1.1	0.766449	1.18	0.633613	1.09	0.836165	-1.08	0.862158	conserved hypothetical protein	GO:0003700-transcription factor activity	GO:0006355-regulation of transcription, DNA-dependent	GO:0005622-intracellular//GO:0016020-membrane	EHI_148680	EAL52081	XP_657470	XM_652378	1.t00085
1.m00683_at	375.5	499.09	290.94	369.61	391.13	351.67	312.83	372.62	381.42	376.7	395.53	379.2	370.46	341.42	384.47	1.02	0.949021	1.11	1	-1.01	0.963621	1.09	0.777114	-1.04	0.921624	-1.13	0.670357	hypothetical protein	GO:0003676-nucleic acid binding//GO:0008408-3'-5' exonuclease activity	NA	GO:0005622-intracellular	EHI_148670	EAL52082	XP_657471	XM_652379	1.t00086
1.m00684_at	5.44	5.45	5.45	5.45	5.51	5.58	5.45	5.31	5.49	5.45	7.16	5.44	5.51	5.38	5.98	-1.01	0.95875	1.01	1	-1.1	0.460961	1.02	0.915495	-1.09	0.611738	-1.11	0.509378	Rab family GTPase	GO:0005524-ATP binding//GO:0005525-GTP binding	GO:0007264-small GTPase mediated signal transduction	NA	EHI_148660	EAL52083	XP_657472	XM_652380	1.t00087
1.m00684_x_at	4.84	4.61	4.84	4.84	6.95	4.84	4.91	4.76	5.14	5.55	4.82	4.76	5.46	4.84	5.16	-1.15	0.398682	-1.02	1	-1.08	0.641348	1.13	0.528006	1.06	0.813885	-1.07	0.792184	Rab family GTPase	GO:0005524-ATP binding//GO:0005525-GTP binding	GO:0007264-small GTPase mediated signal transduction	NA	EHI_148660	EAL52083	XP_657472	XM_652380	1.t00087
1.m00685_at	34.4	35.48	20.39	37.76	33.17	36.13	32.81	28.4	35.51	38.56	26.98	29.2	35.63	30.53	33.3	-1.22	0.436905	-1.05	1	-1.14	0.624059	1.17	0.630829	1.07	0.867037	-1.09	0.831584	dual specificity protein phosphatase, putative	GO:0004721-phosphoprotein phosphatase activity//GO:0008138-protein tyrosine/serine/threonine phosphatase activity	GO:0006470-protein amino acid dephosphorylation	NA	EHI_148650	EAL52084	XP_657473	XM_652381	1.t00088
1.m00686_at	121.11	128.57	189.24	156.22	153.88	166.15	155.27	155.17	174.91	144.94	162.5	143.37	158.66	155.22	160.31	-1.11	0.609918	-1.08	1	-1.12	0.561262	1.02	0.963207	-1.01	0.986582	-1.03	0.926637	hypothetical protein				EHI_148640	EAL52085	XP_657474	XM_652382	1.t00089
1.m00686_x_at	93.9	95.49	151.8	110.51	118.7	131.93	132.95	125.88	135.99	138.86	127.27	110.82	120.06	129.37	133.95	-1.08	0.731733	-1.17	1	-1.21	0.362976	-1.08	0.802005	-1.12	0.684351	-1.04	0.927849	hypothetical protein				EHI_148640	EAL52085	XP_657474	XM_652382	1.t00089
1.m00689_at	240.89	250.86	323.38	411.91	371.83	389.06	286.59	288.03	328.38	327.09	295.15	269.35	390.59	287.31	316.49	-1.45	0.0164586	-1.07	1	-1.18	0.248868	1.36	0.0539373	1.23	0.21326	-1.1	0.592623	hypothetical protein				EHI_148610	EAL52087	XP_657477	XM_652385	1.t00092
1.m00690_at	206.17	288.32	153.97	93.07	120.06	97.22	200.59	216.99	231.56	170.59	209.75	209.18	102.8	208.63	202.35	2.03	0.0154504	1	1	1.03	0.921402	-2.03	0.0259993	-1.97	0.062104	1.03	0.956645	hypothetical protein				EHI_148600	EAL52088	XP_657478	XM_652386	1.t00093
1.m00690_x_at	165.87	197.01	98.26	71.79	93.09	69.67	141.71	159.26	165.41	113.01	169.68	147.53	77.51	150.23	146.93	1.9	0.0452247	-1.02	1	1	0.997031	-1.94	0.0628748	-1.9	0.10538	1.02	0.977166	hypothetical protein				EHI_148600	EAL52088	XP_657478	XM_652386	1.t00093
1.m00691_at	348.94	382.25	289.41	363.49	390.54	397.6	335.47	360.24	439.23	422.67	379.62	337.96	383.59	347.63	413.06	-1.14	0.3326	-1.03	1	-1.22	0.148142	1.1	0.533312	-1.08	0.671438	-1.19	0.297131	hypothetical protein				EHI_148590	EAL52089	XP_657479	XM_652387	1.t00094
1.m00691_x_at	314.58	372.48	259.36	341.06	347.92	370.08	306.56	321.25	394.64	360.81	368.39	312.06	352.8	313.82	374.34	-1.13	0.396271	-1.01	1	-1.2	0.222453	1.12	0.488978	-1.06	0.773277	-1.19	0.330274	hypothetical protein				EHI_148590	EAL52089	XP_657479	XM_652387	1.t00094
1.m00692_at	1340.81	1164.63	1736.34	702.02	767.9	813.33	1375.15	1314.46	755.12	790.14	852.44	1394.43	759.7	1344.46	798.23	1.84	0.0048698	1.04	1	1.75	0.00962412	-1.77	0.0103346	-1.05	0.843123	1.68	0.0254644	choline ethanolamine kinase, putative				EHI_148580	EAL52090	XP_657480	XM_652388	1.t00095
1.m00692_x_at	1209.86	1066.81	1640.74	686.92	682.7	747.95	1264.96	1148.11	676.66	702.85	782.67	1284.17	705.24	1205.12	719.35	1.82	0.00651128	1.07	1	1.79	0.0102613	-1.71	0.0169443	-1.02	0.958238	1.68	0.0321619	choline ethanolamine kinase, putative				EHI_148580	EAL52090	XP_657480	XM_652388	1.t00095
1.m00693_at	2165.02	1715.89	2796.31	2270.05	2109.19	2194.74	2026.48	1822.96	1505.26	1825.89	1735.03	2181.95	2190.34	1922.03	1683.18	-1	1	1.14	1	1.3	0.188852	1.14	0.572535	1.3	0.25974	1.14	0.601128	hypothetical protein				no direct link	EAL52091	XP_657481	XM_652389	1.t00096
1.m00694_at	106.29	152.47	46.55	36.94	70.43	41.85	99.34	120.86	155.69	108.55	138.35	91.03	47.75	109.57	132.72	1.91	0.16912	-1.2	1	-1.46	0.440837	-2.29	0.122532	-2.78	0.0993962	-1.21	0.792664	hypothetical protein				EHI_148570	EAL52092	XP_657482	XM_652390	1.t00097
1.m00695_at	1537.57	1581.35	1198.68	1269.92	1297.43	1170.38	1338.11	1258.98	1469.69	1363.08	1466.63	1428.42	1244.69	1297.94	1432.26	1.15	0.288015	1.1	1	-1	0.992598	-1.04	0.839894	-1.15	0.388901	-1.1	0.570173	4-alpha-glucanotransferase, putative	GO:0003824-catalytic activity//GO:0004134-4-alpha-glucanotransferase activity	GO:0005975-carbohydrate metabolism	NA	EHI_148560	EAL52093	XP_657483	XM_652391	1.t00098
1.m00696_at	8.18	15.48	7.08	5.39	7.18	6.38	7.14	14.09	7.14	14.95	7.85	9.64	6.27	10.03	9.43	1.54	0.336156	-1.04	1	1.02	0.975369	-1.6	0.358857	-1.5	0.471001	1.06	0.947865	protein kinase, putative	GO:0004672-protein kinase activity//GO:0004674-protein serine/threonine kinase activity//GO:0004713-protein-tyrosine kinase activity//GO:0005524-ATP binding	GO:0006468-protein amino acid phosphorylation	NA	EHI_148550	EAL52094	XP_657484	XM_652392	1.t00099
1.m00696_x_at	7.23	10.6	5.99	5.11	6.04	5.49	6.14	11.02	6.23	6.14	6.14	7.71	5.53	8.23	6.17	1.39	0.229895	-1.07	1	1.25	0.439531	-1.49	0.204748	-1.12	0.78925	1.33	0.426069	protein kinase, putative	GO:0004672-protein kinase activity//GO:0004674-protein serine/threonine kinase activity//GO:0004713-protein-tyrosine kinase activity//GO:0005524-ATP binding	GO:0006468-protein amino acid phosphorylation	NA	EHI_148550	EAL52094	XP_657484	XM_652392	1.t00099
1.m00697_at	491.7	463.11	596.86	527.82	525.58	517.98	561.93	550.48	682.44	601.72	667.61	514.15	523.78	556.17	649.62	-1.02	0.923154	-1.08	1	-1.26	0.073903	-1.06	0.711123	-1.24	0.151419	-1.17	0.304033	conserved hypothetical protein				EHI_148540	EAL52095	XP_657485	XM_652393	1.t00100
1.m00697_x_at	525.53	515.26	601.45	536.94	546.94	542.78	600.22	561	691.12	650.42	687.23	546.11	542.2	580.28	676.01	1.01	0.972632	-1.06	1	-1.24	0.0464798	-1.07	0.555978	-1.25	0.0808772	-1.16	0.203139	conserved hypothetical protein				EHI_148540	EAL52095	XP_657485	XM_652393	1.t00100
1.m00698_at	11.78	12.81	11.43	12.05	11.93	12.54	9.5	11.46	10.8	10.74	11.26	11.99	12.17	10.43	10.93	-1.02	0.93163	1.15	1	1.1	0.38525	1.17	0.182498	1.11	0.404606	-1.05	0.763116	BspA-like leucine rich repeat protein, putative				EHI_148530	EAL52096	XP_657486	XM_652394	1.t00101
1.m00699_at	3408.87	3168.28	4291.3	3381.22	3245.51	3462.83	3878.64	3517.57	2905.07	3379.11	3069.45	3592.04	3361.98	3693.69	3111.76	1.07	0.669575	-1.03	1	1.15	0.318143	-1.1	0.582522	1.08	0.676689	1.19	0.328975	Mob1 phocein family protein				EHI_148520	EAL52097	XP_657487	XM_652395	1.t00102
1.m00700_at	126.82	99.29	191.01	169.87	136.17	163.04	139.76	126.3	129.38	161.89	139.52	133.99	155.66	132.86	142.97	-1.16	0.572557	1.01	1	-1.07	0.827119	1.17	0.615368	1.09	0.821554	-1.08	0.86054	hypothetical protein				EHI_148510	EAL52098	XP_657488	XM_652396	1.t00103
1.m00700_x_at	133.43	107.62	205.23	179.39	145.53	152.35	142.06	119.1	150	173.66	146.52	143.37	158.44	130.07	156.28	-1.11	0.728746	1.1	1	-1.09	0.759316	1.22	0.503695	1.01	0.986836	-1.2	0.579205	hypothetical protein				EHI_148510	EAL52098	XP_657488	XM_652396	1.t00103
1.m00701_at	942.3	1127.68	876.31	1089.78	1092.07	1131.56	929.45	975.48	817.29	963.57	916.38	976.51	1104.31	952.19	896.97	-1.13	0.31844	1.03	1	1.09	0.508591	1.16	0.289027	1.23	0.181344	1.06	0.743751	Ras guanine nucleotide exchange factor, putative	GO:0005085-guanyl-nucleotide exchange factor activity	GO:0007242-intracellular signaling cascade//GO:0007264-small GTPase mediated signal transduction	NA	EHI_148500	EAL52099	XP_657489	XM_652397	1.t00104
1.m00701_x_at	1308.77	1452.32	1246.31	1465.88	1512.37	1543.6	1345.24	1394.21	1192.53	1404.34	1339.19	1333.06	1506.95	1369.51	1308.96	-1.13	0.234774	-1.03	1	1.02	0.890631	1.1	0.43052	1.15	0.276475	1.05	0.774678	Ras guanine nucleotide exchange factor, putative	GO:0005085-guanyl-nucleotide exchange factor activity	GO:0007242-intracellular signaling cascade//GO:0007264-small GTPase mediated signal transduction	NA	EHI_148500	EAL52099	XP_657489	XM_652397	1.t00104
1.m00702_at	192.3	183.79	169.72	207.31	184.09	203.11	163.7	174.33	168.88	167.4	172.07	181.7	197.9	168.93	169.44	-1.09	0.365314	1.08	1	1.07	0.472623	1.17	0.135256	1.17	0.187476	-1	0.994028	conserved hypothetical protein				EHI_148490	EAL52100	XP_657490	XM_652398	1.t00105
1.m00702_x_at	91.79	82.83	76.62	102.11	91.98	96.93	78.23	94.44	77.99	79.23	75.13	83.52	96.92	85.96	77.43	-1.16	0.196162	-1.03	1	1.08	0.531469	1.13	0.367662	1.25	0.130524	1.11	0.490304	conserved hypothetical protein				EHI_148490	EAL52100	XP_657490	XM_652398	1.t00105
1.m00703_at	943.81	899.63	949.41	1184.27	1165.45	1125.45	930.11	880.31	1098.63	1179.82	1139.83	930.68	1158.13	904.87	1138.94	-1.24	0.0175922	1.03	1	-1.22	0.0331184	1.28	0.0180946	1.02	0.906732	-1.26	0.0382616	WD-40 repeat protein, putative				EHI_148480	EAL52101	XP_657491	XM_652399	1.t00106
1.m00703_x_at	1047.19	941.58	1010.69	1206.35	1120.47	1093.82	933.27	932.43	1197.88	1185.83	1057.03	998.85	1139.22	932.85	1145.09	-1.14	0.168626	1.07	1	-1.15	0.175957	1.22	0.073546	-1.01	0.987845	-1.23	0.100019	WD-40 repeat protein, putative				EHI_148480	EAL52101	XP_657491	XM_652399	1.t00106
1.m00704_at	4362.7	4394.46	4852.96	4211.03	3994.86	4292.95	4576.75	4456.79	3429.8	3747.56	3553.81	4531.3	4164.36	4516.37	3574.68	1.09	0.343682	1	1	1.27	0.026275	-1.08	0.433783	1.16	0.173574	1.26	0.0526359	aspartate--ammonia ligase, putative	GO:0004071-aspartate-ammonia ligase activity//GO:0004812-tRNA ligase activity//GO:0005524-ATP binding	GO:0006418-tRNA aminoacylation for protein translation//GO:0006529-asparagine biosynthesis	GO:0005737-cytoplasm	EHI_148470	EAL52102	XP_657492	XM_652400	1.t00107
1.m00705_at	481.85	429.12	575.74	283.74	268.09	292.16	432.29	456.39	263.95	265.7	255.75	491.93	281.15	444.18	261.76	1.75	0.00230659	1.11	1	1.88	0.00218472	-1.58	0.00893583	1.07	0.664093	1.7	0.0105268	BspA-like leucine rich repeat protein, putative				EHI_148460	EAL52103	XP_657493	XM_652401	1.t00108
1.m00705_x_at	445.84	345.33	481.86	277.64	245.85	268.81	408.97	427.66	258.85	287.1	259.06	420.19	263.76	418.21	268.01	1.59	0.00877401	1	1	1.57	0.0143975	-1.59	0.0154338	-1.02	0.960838	1.56	0.0293633	BspA-like leucine rich repeat protein, putative				EHI_148460	EAL52103	XP_657493	XM_652401	1.t00108
1.m00706_at	87.14	77.42	68.51	96.91	88.06	94.8	67.97	90.05	126.81	107.46	100.96	77.32	93.18	78.24	111.22	-1.21	0.242268	-1.01	1	-1.44	0.0466455	1.19	0.341912	-1.19	0.378885	-1.42	0.0931901	hypothetical protein				EHI_148450	EAL52104	XP_657494	XM_652402	1.t00109
1.m00706_x_at	104.37	91.16	88.6	106.44	103.24	109.87	92.5	101.76	131.34	132.96	130.24	94.47	106.48	97.02	131.51	-1.13	0.215731	-1.03	1	-1.39	0.0100559	1.1	0.411447	-1.24	0.0993448	-1.36	0.0281038	hypothetical protein				EHI_148450	EAL52104	XP_657494	XM_652402	1.t00109
1.m00707_at	8.31	7.26	12.15	8.31	6.91	7.78	7.66	9.81	10.78	8.31	9.8	9.01	7.64	8.67	9.57	1.18	0.479519	1.04	1	-1.06	0.823568	-1.13	0.673745	-1.25	0.430529	-1.1	0.772805	hypothetical protein				no direct link	EAL52105	XP_657495	XM_652403	1.t00110
1.m00707_x_at	5.51	3.31	6.55	5.21	5.51	7.24	4.68	7.06	5.51	5.51	5.51	4.93	5.92	5.75	5.51	-1.2	0.55434	-1.17	1	-1.12	0.733261	1.03	0.971638	1.07	0.881779	1.04	0.946184	hypothetical protein				no direct link	EAL52105	XP_657495	XM_652403	1.t00110
1.m00708_at	108.17	102.02	65.2	75.19	88.86	64.1	83.62	88.43	113.52	89.85	113.98	89.61	75.38	85.99	105.15	1.19	0.475615	1.04	1	-1.17	0.514385	-1.14	0.67154	-1.39	0.255815	-1.22	0.515573	protein kinase, putative	GO:0004672-protein kinase activity//GO:0004674-protein serine/threonine kinase activity//GO:0004713-protein-tyrosine kinase activity//GO:0005524-ATP binding	GO:0006468-protein amino acid phosphorylation	NA	EHI_148440	EAL52106	XP_657496	XM_652404	1.t00111
1.m00708_x_at	118.15	139.56	63.18	90.52	103.1	83.72	113.64	100.17	137.27	101.83	124.33	101.37	92.11	106.69	120.23	1.1	0.798217	-1.05	1	-1.19	0.596645	-1.16	0.725591	-1.31	0.489219	-1.13	0.802688	protein kinase, putative	GO:0004672-protein kinase activity//GO:0004674-protein serine/threonine kinase activity//GO:0004713-protein-tyrosine kinase activity//GO:0005524-ATP binding	GO:0006468-protein amino acid phosphorylation	NA	EHI_148440	EAL52106	XP_657496	XM_652404	1.t00111
1.m00709_at	55.22	47.52	84.1	73.66	59.75	64.76	57.43	59.81	61.27	52.57	52.21	60.43	65.81	58.61	55.2	-1.09	0.742956	1.03	1	1.09	0.712242	1.12	0.698139	1.19	0.53397	1.06	0.873308	polynucleotide kinase-3 -phosphatase, putative	GO:0005524-ATP binding//GO:0016787-hydrolase activity	GO:0008152-metabolism	NA	EHI_148430	EAL52107	XP_657497	XM_652405	1.t00112
1.m00709_x_at	49.18	34.56	63.64	48.45	47.39	52.55	55.14	44.52	40.34	44.6	45.91	47.65	49.41	49.55	43.55	-1.04	0.920174	-1.04	1	1.09	0.721841	-1	1	1.13	0.678116	1.14	0.688791	polynucleotide kinase-3 -phosphatase, putative	GO:0005524-ATP binding//GO:0016787-hydrolase activity	GO:0008152-metabolism	NA	EHI_148430	EAL52107	XP_657497	XM_652405	1.t00112
1.m00710_at	97.8	75.33	71.65	277.5	206.08	192.74	65.13	98.63	218.08	180.16	163.15	80.82	222.55	80.15	185.76	-2.75	0.00335142	1.01	1	-2.3	0.00992713	2.78	0.0053546	1.2	0.561013	-2.32	0.0199644	hypothetical protein				EHI_148420	EAL52108	XP_657498	XM_652406	1.t00113
1.m00710_x_at	96.99	72.95	65.1	241.38	200.28	176.9	67.27	83.53	191.55	192.54	153.54	77.23	204.5	74.96	178.24	-2.65	0.0020511	1.03	1	-2.31	0.00554908	2.73	0.00321415	1.15	0.616577	-2.38	0.0119723	hypothetical protein				EHI_148420	EAL52108	XP_657498	XM_652406	1.t00113
1.m00711_at	190.4	175.67	126.23	216.81	210.37	217.43	162.24	178.46	160.18	181.28	148.29	161.63	214.84	170.16	162.69	-1.33	0.102233	-1.05	1	-1.01	0.982543	1.26	0.229176	1.32	0.201082	1.05	0.879622	PQ loop repeat protein				EHI_148410	EAL52109	XP_657499	XM_652407	1.t00114
1.m00711_x_at	111.25	95.67	67.58	121.65	98.48	113.95	93.87	89.08	90.88	82.47	63.28	89.6	110.93	91.44	77.98	-1.24	0.348087	-1.02	1	1.15	0.559713	1.21	0.46948	1.42	0.216024	1.17	0.603805	PQ loop repeat protein				EHI_148410	EAL52109	XP_657499	XM_652407	1.t00114
1.m00712_at	1214.08	1110.22	1855.74	1096.9	1113.7	1049.02	1399.58	1348.39	965.21	1106.96	1030.14	1357.45	1086.19	1373.75	1032.48	1.25	0.252407	-1.01	1	1.31	0.183899	-1.26	0.289605	1.05	0.873617	1.33	0.249967	hypothetical protein				EHI_148400	EAL52110	XP_657500	XM_652408	1.t00115
1.m00712_x_at	1186.55	1078.48	1887.11	1090.64	1034.83	1079.4	1378.68	1326.29	975.73	1001.65	965.03	1341.63	1068.02	1352.23	980.68	1.26	0.266176	-1.01	1	1.37	0.151792	-1.27	0.313948	1.09	0.773848	1.38	0.220185	hypothetical protein				EHI_148400	EAL52110	XP_657500	XM_652408	1.t00115
1.m00713_at	40.15	42.37	23.16	60.13	65.05	59.3	25.65	37.84	45.63	40.15	33.91	34.03	61.44	31.15	39.61	-1.81	0.0441695	1.09	1	-1.16	0.604894	1.97	0.0424473	1.55	0.207216	-1.27	0.509378	tyrosyl-DNA phosphodiesterase, putative				EHI_148390	EAL52111	XP_657501	XM_652409	1.t00116
1.m00713_x_at	71.85	69.67	28.46	87.09	90.2	80.79	46.87	64	79.38	65.06	72.58	52.23	85.94	54.77	72.1	-1.65	0.170748	-1.05	1	-1.38	0.396705	1.57	0.275914	1.19	0.729981	-1.32	0.574582	tyrosyl-DNA phosphodiesterase, putative				EHI_148390	EAL52111	XP_657501	XM_652409	1.t00116
1.m00714_at	163.61	157.16	161.21	180.36	161.41	179.33	123.35	160.73	155.62	172.52	142.3	160.64	173.48	140.8	156.33	-1.08	0.592627	1.14	1	1.03	0.868646	1.23	0.164381	1.11	0.541768	-1.11	0.554243	hypothetical protein	GO:0003746-translation elongation factor activity	GO:0006414-translational elongation	GO:0005853-eukaryotic translation elongation factor 1 complex	EHI_148380	EAL52112	XP_657502	XM_652410	1.t00117
1.m00714_x_at	178.02	136.75	156.82	182.03	158.1	174.71	120.56	156.41	157.67	159.1	156.8	156.29	171.32	137.32	157.86	-1.1	0.552902	1.14	1	-1.01	0.964407	1.25	0.177371	1.09	0.675354	-1.15	0.46154	hypothetical protein	GO:0003746-translation elongation factor activity	GO:0006414-translational elongation	GO:0005853-eukaryotic translation elongation factor 1 complex	EHI_148380	EAL52112	XP_657502	XM_652410	1.t00117
1.m00715_at	194.79	163.72	154.43	315.52	270.84	286.68	126.73	173.68	217.26	244.64	165.52	170.14	290.43	148.36	206.44	-1.71	0.0189628	1.15	1	-1.21	0.354322	1.96	0.0129258	1.41	0.176822	-1.39	0.194844	zinc finger protein, putative				EHI_148370	EAL52113	XP_657503	XM_652411	1.t00118
1.m00716_at	239.93	188.57	368.69	363.55	350.51	406.56	221.37	201.17	258.15	282.74	250.67	255.51	372.79	211.02	263.5	-1.46	0.116349	1.21	1	-1.03	0.923064	1.77	0.0472948	1.41	0.244298	-1.25	0.477305	hypothetical protein				EHI_148360	EAL52114	XP_657504	XM_652412	1.t00119
1.m00716_x_at	458.4	425.43	705.95	682.81	654.42	733.16	452.5	390.73	532.96	557.1	490.44	516.36	689.37	420.48	526.1	-1.34	0.151237	1.23	1	-1.02	0.948893	1.64	0.0431604	1.31	0.282938	-1.25	0.389235	hypothetical protein				EHI_148360	EAL52114	XP_657504	XM_652412	1.t00119
1.m00717_at	651.69	550.21	1042.59	935.61	894.69	932.14	711.02	676.02	722.7	865.42	756	720.38	920.62	693.3	779.06	-1.28	0.290281	1.04	1	-1.08	0.770675	1.33	0.280931	1.18	0.578653	-1.12	0.732744	transcription initiation protein SPT4, putative				EHI_148350	EAL52115	XP_657505	XM_652413	1.t00120
1.m00718_at	4.59	4.59	4.59	4.59	5.87	4.88	4.59	4.59	4.59	4.59	4.59	4.59	5.09	4.59	4.59	-1.11	0.343471	1	1	1	1	1.11	0.412498	1.11	0.45329	1	1	acyl-CoA synthetase, putative	GO:0003824-catalytic activity	GO:0008152-metabolism	NA	EHI_148340	EAL52116	XP_657506	XM_652414	1.t00121
1.m00718_x_at	4.62	4.62	4.62	4.62	4.62	4.62	5.46	4.62	4.76	4.62	4.82	4.62	4.62	5.02	4.74	1	1	-1.09	1	-1.03	0.822612	-1.09	0.426825	-1.03	0.868598	1.06	0.630407	acyl-CoA synthetase, putative	GO:0003824-catalytic activity	GO:0008152-metabolism	NA	EHI_148340	EAL52116	XP_657506	XM_652414	1.t00121
1.m00719_at	240.99	207.83	275.46	229.51	215.46	225.43	228.71	231.13	244.61	246.32	236.08	239.84	223.39	229.92	242.29	1.07	0.570163	1.04	1	-1.01	0.953058	-1.03	0.889829	-1.08	0.593928	-1.05	0.766558	pumilio family RNA-binding protein	GO:0003723-RNA binding	GO:0016071-mRNA metabolism	NA	EHI_148330	EAL52117	XP_657507	XM_652415	1.t00122
1.m00719_x_at	217.85	201.11	280.5	211.19	205.64	203.07	202	211.62	223.76	211.93	212.83	230.77	206.61	206.76	216.11	1.12	0.420553	1.12	1	1.07	0.652594	-1	1	-1.05	0.826152	-1.05	0.841923	pumilio family RNA-binding protein	GO:0003723-RNA binding	GO:0016071-mRNA metabolism	NA	EHI_148330	EAL52117	XP_657507	XM_652415	1.t00122
1.m00721_at	25.96	25.82	26.18	27.4	26.66	25.57	22.5	24.95	28.83	26.3	25.95	25.99	26.53	23.69	27	-1.02	0.865358	1.1	1	-1.04	0.698129	1.12	0.260483	-1.02	0.914988	-1.14	0.247533	DNA repair endonuclease, putative	GO:0003676-nucleic acid binding//GO:0004518-nuclease activity	GO:0006259-DNA metabolism	NA	EHI_148310	EAL52119	XP_657509	XM_652417	1.t00124
1.m00721_x_at	26.06	25.05	27.77	27.58	34.58	27.67	26.66	26.76	27.74	29.03	28.01	26.27	29.77	26.71	28.25	-1.13	0.273893	-1.02	1	-1.08	0.545001	1.11	0.416764	1.05	0.745851	-1.06	0.740921	DNA repair endonuclease, putative	GO:0003676-nucleic acid binding//GO:0004518-nuclease activity	GO:0006259-DNA metabolism	NA	EHI_148310	EAL52119	XP_657509	XM_652417	1.t00124
1.m00722_at	6.66	8.63	9.73	7.24	7.46	7.3	7	8.12	7	6.51	6.08	8.24	7.33	7.54	6.52	1.12	0.473672	1.09	1	1.26	0.160321	-1.03	0.932622	1.12	0.561431	1.16	0.480083	hypothetical protein	GO:0031177-phosphopantetheine binding	NA	NA	EHI_148300	EAL52120	XP_657510	XM_652418	1.t00125
1.m00722_x_at	6.53	6.54	7.76	5.78	5.78	6.05	5.51	5.78	5.41	5.69	5.51	6.92	5.87	5.64	5.53	1.18	0.0983217	1.23	0.982686	1.25	0.0466455	1.04	0.788367	1.06	0.657221	1.02	0.916301	hypothetical protein	GO:0031177-phosphopantetheine binding	NA	NA	EHI_148300	EAL52120	XP_657510	XM_652418	1.t00125
1.m00723_at	1247.82	1052.21	1730.8	1191.99	1121.34	1217.67	1160.03	1204.36	827	1022.41	904.68	1314.72	1176.29	1181.99	914.56	1.12	0.59065	1.11	1	1.44	0.0829483	-1	1	1.29	0.290461	1.29	0.291727	thiamine pyrophosphokinase, putative	GO:0004788-thiamin diphosphokinase activity//GO:0005524-ATP binding	GO:0006772-thiamin metabolism//GO:0009229-thiamin diphosphate biosynthesis	NA	EHI_148290	EAL52121	XP_657511	XM_652419	1.t00126
1.m00723_x_at	964.49	818.91	1408.6	1017.41	931.65	976.51	952.54	952.39	790.96	834.35	813.58	1036.19	974.56	952.46	812.77	1.06	0.798303	1.09	1	1.27	0.232897	1.02	0.964112	1.2	0.461782	1.17	0.535978	thiamine pyrophosphokinase, putative	GO:0004788-thiamin diphosphokinase activity//GO:0005524-ATP binding	GO:0006772-thiamin metabolism//GO:0009229-thiamin diphosphate biosynthesis	NA	EHI_148290	EAL52121	XP_657511	XM_652419	1.t00126
1.m00724_at	2293.63	2461.13	2657.46	2695.94	2605.15	2819.15	2779.99	2428.83	2608.01	2777.85	2601.7	2466.28	2705.33	2598.49	2661.29	-1.1	0.365667	-1.05	1	-1.08	0.469883	1.04	0.786254	1.02	0.93659	-1.02	0.893449	protein kinase, putative	GO:0004672-protein kinase activity//GO:0004674-protein serine/threonine kinase activity//GO:0005524-ATP binding	GO:0006468-protein amino acid phosphorylation	NA	EHI_148280	EAL52122	XP_657512	XM_652420	1.t00127
1.m00725_at	2670.79	2429.11	2270.92	2938.64	2739.88	2814.96	2640.84	2482.19	2239.78	2345.25	2425.17	2451.49	2829.98	2560.29	2335.49	-1.15	0.13533	-1.04	1	1.05	0.640749	1.11	0.365185	1.21	0.1228	1.1	0.462141	GTP-binding protein, putative	GO:0005524-ATP binding//GO:0005525-GTP binding//GO:0005554-molecular function unknown	NA	NA	EHI_148270	EAL52123	XP_657513	XM_652421	1.t00128
1.m00726_at	241.1	211.85	319.39	264.25	235.74	261.2	247.52	232.76	211.82	202.05	201.74	253.62	253.4	240.03	205.15	1	1	1.06	1	1.24	0.204542	1.06	0.82815	1.24	0.286533	1.17	0.447131	hypothetical protein				EHI_148260	EAL52124	XP_657514	XM_652422	1.t00129
1.m00726_x_at	196.95	198.51	288.44	236.96	216.9	222.4	223.51	214.69	204.58	187.26	195.75	224.25	225.26	219.06	195.74	-1	0.997059	1.02	1	1.15	0.41824	1.03	0.935146	1.15	0.494017	1.12	0.608988	hypothetical protein				EHI_148260	EAL52124	XP_657514	XM_652422	1.t00129
1.m00727_at	52.45	46.39	69.72	27.94	29.49	23.64	51.61	51.43	17.79	19.92	19.1	55.36	26.91	51.52	18.92	2.06	0.00335142	1.07	1	2.93	0.000990234	-1.91	0.00834597	1.42	0.115895	2.72	0.00334478	hypothetical protein				EHI_148250	EAL52125	XP_657515	XM_652423	1.t00130
1.m00728_s_at	38.41	41.17	49.49	37.54	37.56	37.56	38.37	35.44	34.18	49.61	26.32	42.78	37.55	36.88	35.47	1.14	0.606677	1.16	1	1.21	0.438505	1.02	0.982779	1.06	0.882973	1.04	0.931925	hypothetical protein				no direct link	EAL52126	XP_657516	XM_652424	1.t00131
1.m00729_x_at	18.12	18.27	29.31	14.4	16.56	14.41	15.98	18.37	12.97	15.98	10.73	21.33	15.09	17.13	13.05	1.41	0.145703	1.25	1	1.63	0.0642456	-1.14	0.691468	1.16	0.645212	1.31	0.373726	hypothetical protein				no direct link	EAL52127	XP_657517	XM_652425	1.t00132
1.m00730_at	8358.8	8460.86	8951.24	8690.48	8294.95	8850.83	8484.62	8277.05	8133.57	8837.7	8401.07	8586.45	8608.89	8380.19	8452.49	-1	0.996205	1.02	1	1.02	0.878053	1.03	0.837042	1.02	0.8978	-1.01	0.963558	hypothetical protein				EHI_148240	EAL52128	XP_657518	XM_652426	1.t00133
1.m00730_x_at	8112.69	7734.15	8635.3	8523.91	7863.09	8486.66	8235.45	8086.82	7848.61	8423.9	8082.96	8152.39	8285.58	8160.8	8115.07	-1.02	0.901969	-1	1	1	0.974803	1.02	0.934363	1.02	0.88741	1.01	0.979017	hypothetical protein				EHI_148240	EAL52128	XP_657518	XM_652426	1.t00133
1.m00731_at	10113	10083.2	11498.2	11484.7	11707	11645.6	10761	10376.5	11372	11318.6	11579.8	10544.7	11612	10567	11422.9	-1.1	0.264372	-1	1	-1.08	0.376645	1.1	0.342297	1.02	0.920491	-1.08	0.492099	60S ribosomal protein L37a, putative	GO:0003735-structural constituent of ribosome	GO:0006412-protein biosynthesis	GO:0005622-intracellular//GO:0005840-ribosome	EHI_148230	EAL52129	XP_657519	XM_652427	1.t00134
1.m00731_x_at	10166.1	10077.1	11489.6	11340.2	12046.4	11929.6	10522.2	10373.4	11748.4	11451.2	11433	10558.4	11768	10447.5	11543.3	-1.11	0.213803	1.01	1	-1.09	0.329403	1.13	0.228515	1.02	0.899911	-1.1	0.375903	60S ribosomal protein L37a, putative	GO:0003735-structural constituent of ribosome	GO:0006412-protein biosynthesis	GO:0005622-intracellular//GO:0005840-ribosome	EHI_148230	EAL52129	XP_657519	XM_652427	1.t00134
1.m00732_at	336.29	355.36	214.43	431.2	408.5	417.07	247.2	349.02	333.25	334.85	313.36	294.82	418.82	293.73	327	-1.42	0.116393	1	1	-1.11	0.670761	1.43	0.157704	1.28	0.374973	-1.11	0.744647	protein kinase, putative	GO:0004672-protein kinase activity//GO:0004674-protein serine/threonine kinase activity//GO:0005524-ATP binding	GO:0006468-protein amino acid phosphorylation	NA	EHI_148220	EAL52130	XP_657520	XM_652428	1.t00135
1.m00733_at	123.21	110.24	172.15	149.22	140.11	159.4	130.45	131.23	139.54	149.62	125.09	132.73	149.37	130.84	137.71	-1.13	0.530633	1.01	1	-1.04	0.867375	1.14	0.543318	1.08	0.746682	-1.05	0.864982	hypothetical protein				EHI_148210	EAL52131	XP_657521	XM_652429	1.t00136
1.m00733_x_at	106.55	110.61	151.15	143.09	117.47	129.51	110.07	101.14	115.99	127.76	102.44	121.22	129.6	105.51	114.93	-1.07	0.741989	1.15	1	1.05	0.793317	1.23	0.293621	1.13	0.591523	-1.09	0.73675	hypothetical protein				EHI_148210	EAL52131	XP_657521	XM_652429	1.t00136
1.m00734_at	326.57	353.47	210.09	356.54	357.71	359.88	326.69	350.93	298.76	317.18	317.18	289.45	358.04	338.59	310.91	-1.24	0.275015	-1.17	1	-1.07	0.74561	1.06	0.864917	1.15	0.576716	1.09	0.774054	protein kinase, putative	GO:0004672-protein kinase activity//GO:0004674-protein serine/threonine kinase activity//GO:0005524-ATP binding	GO:0006468-protein amino acid phosphorylation	NA	EHI_148200	EAL52133	XP_657522	XM_652430	1.t00137
1.m00735_at	7750.87	7541.36	7918.68	7015.42	6097.36	7071.78	7697.15	7179.33	5653.61	6432.94	6311.12	7735.43	6712.87	7433.73	6122.76	1.15	0.1652	1.04	1	1.26	0.0460561	-1.11	0.390308	1.1	0.480139	1.21	0.139588	Ran family GTPase	GO:0005524-ATP binding//GO:0005525-GTP binding	GO:0006886-intracellular protein transport//GO:0007264-small GTPase mediated signal transduction	NA	EHI_148190	EAL52137	XP_657523	XM_652431	1.t00138
1.m00736_at	52.15	46.63	90.72	68.22	57.53	63.78	55.76	57.61	63.19	58.01	47.64	60.42	63.02	56.68	55.89	-1.04	0.920174	1.07	1	1.08	0.800672	1.11	0.782514	1.13	0.744273	1.01	0.985255	hypothetical protein				EHI_148180	EAL52139	XP_657524	XM_652432	1.t00139
1.m00736_x_at	43.27	44.69	60.09	49.28	48.3	56	52.48	47.53	49.64	54.5	49.71	48.8	51.08	49.94	51.24	-1.05	0.809888	-1.02	1	-1.05	0.783229	1.02	0.947587	-1	0.999616	-1.03	0.931414	hypothetical protein				EHI_148180	EAL52139	XP_657524	XM_652432	1.t00139
1.m00737_at	877.57	940.78	489.75	1038.48	1063.45	938.52	782.07	865.07	925.82	897.2	1001.28	739.46	1012.01	822.52	940.42	-1.37	0.204008	-1.11	1	-1.27	0.354322	1.23	0.481537	1.08	0.85098	-1.14	0.708789	protein phosphatase regulatory subunit, putative	GO:0008601-protein phosphatase type 2A regulator activity	GO:0007165-signal transduction	GO:0000159-protein phosphatase type 2A complex	EHI_148170	EAL52140	XP_657525	XM_652433	1.t00140
1.m00738_at	648.27	835.48	348.22	458.65	524.23	461.73	662.25	687.45	685.36	557.02	668.45	573.48	480.62	674.74	634.29	1.19	0.597742	-1.18	1	-1.11	0.779344	-1.4	0.338773	-1.32	0.480104	1.06	0.913612	cullin, putative	NA	GO:0007049-cell cycle	NA	EHI_148160	EAL52141	XP_657526	XM_652434	1.t00141
1.m00738_x_at	543.29	663.42	292.73	359.01	419.38	375.72	503.14	583.7	476.6	430.92	541.63	472.53	383.88	541.93	480.93	1.23	0.50607	-1.15	1	-1.02	0.970327	-1.41	0.312056	-1.25	0.558176	1.13	0.798893	cullin, putative	NA	GO:0007049-cell cycle	NA	EHI_148160	EAL52141	XP_657526	XM_652434	1.t00141
1.m00739_at	1109.41	1364.45	783.04	1487.8	1589.5	1414.85	1285.15	1211.74	1400.36	1181.18	1468.96	1058.31	1495.68	1247.91	1344.38	-1.41	0.10416	-1.18	1	-1.27	0.276467	1.2	0.465601	1.11	0.712109	-1.08	0.82747	hypothetical protein	NA	GO:0006961-antibacterial humoral response (sensu Protostomia)	GO:0005576-extracellular region	EHI_148150	EAL52142	XP_657527	XM_652435	1.t00142
1.m00739_x_at	1002.55	1156.68	743.23	1425.49	1484.79	1309.23	1105.32	1100.28	1323.39	1124.35	1308.32	951.66	1404.59	1102.8	1248.63	-1.48	0.0391181	-1.16	1	-1.31	0.146773	1.27	0.222006	1.12	0.608524	-1.13	0.601643	hypothetical protein	NA	GO:0006961-antibacterial humoral response (sensu Protostomia)	GO:0005576-extracellular region	EHI_148150	EAL52142	XP_657527	XM_652435	1.t00142
1.m00740_at	465.37	481.05	207.38	325.79	343.64	278.7	398.95	400.29	619.12	456.47	598.89	359.41	314.82	399.62	553.15	1.14	0.738335	-1.11	1	-1.54	0.223198	-1.27	0.567031	-1.76	0.186776	-1.38	0.4594	hypothetical protein	GO:0003677-DNA binding	NA	GO:0005634-nucleus	EHI_148140	EAL52143	XP_657528	XM_652436	1.t00143
1.m00742_at	48.5	45.73	66.62	47.32	47.33	46.74	60.22	61.03	48.63	24.46	49.98	52.87	47.13	60.62	39.03	1.12	0.743191	-1.15	1	1.35	0.32839	-1.29	0.475321	1.21	0.630692	1.55	0.245689	conserved hypothetical protein				EHI_148120	EAL52145	XP_657530	XM_652438	1.t00145
1.m00742_x_at	43.7	45.52	73.87	41.23	43.78	44.63	70.92	64.93	47.83	42.91	44.59	52.77	43.19	67.86	45.06	1.22	0.333359	-1.29	1	1.17	0.461568	-1.57	0.0625925	-1.04	0.908567	1.51	0.123382	conserved hypothetical protein				EHI_148120	EAL52145	XP_657530	XM_652438	1.t00145
1.m00743_at	98.64	120.78	84.52	83.41	98.58	91.22	89.71	110.22	80.92	92.62	74.13	100.23	90.86	99.44	82.21	1.1	0.604574	1.01	1	1.22	0.276467	-1.09	0.703288	1.11	0.66844	1.21	0.396884	hypothetical protein				EHI_148110	EAL52146	XP_657531	XM_652439	1.t00146
1.m00744_at	50.15	52.33	54.72	58.01	66.88	62.17	56.85	59.94	58.11	56.49	47.3	52.37	62.25	58.38	53.75	-1.19	0.132871	-1.11	1	-1.03	0.852388	1.07	0.672527	1.16	0.30307	1.09	0.594199	actin, putative	GO:0003774-motor activity//GO:0005200-structural constituent of cytoskeleton//GO:0005515-protein binding//GO:0005524-ATP binding	NA	GO:0005884-actin filament	EHI_148100	EAL52147	XP_657532	XM_652440	1.t00147
1.m00744_x_at	110.56	130.75	121.1	132.03	146	124	115.2	135.9	117.31	128.67	114.44	120.52	133.7	125.12	119.99	-1.11	0.404937	-1.04	1	1	0.983834	1.07	0.685814	1.11	0.485743	1.04	0.833779	actin, putative	GO:0003774-motor activity//GO:0005200-structural constituent of cytoskeleton//GO:0005515-protein binding//GO:0005524-ATP binding	NA	GO:0005884-actin filament	EHI_148100	EAL52147	XP_657532	XM_652440	1.t00147
1.m00745_at	108.12	125.47	106.48	102.9	115.58	110.02	139.07	133.3	123.55	86.51	145.4	113.04	109.38	136.15	115.83	1.03	0.915312	-1.2	1	-1.02	0.926889	-1.24	0.332513	-1.06	0.853877	1.18	0.533591	hypothetical protein	GO:0005524-ATP binding	NA	NA	EHI_148090	EAL52148	XP_657533	XM_652441	1.t00148
1.m00746_at	51.55	58.07	46.64	41.8	45.09	44.8	45.28	52.89	38.68	39.34	37.69	51.88	43.87	48.94	38.56	1.18	0.145139	1.06	1	1.35	0.0306854	-1.12	0.415399	1.14	0.372832	1.27	0.109873	hypothetical protein				EHI_148080	EAL52149	XP_657534	XM_652442	1.t00149
1.m00747_at	40.78	45.13	25.69	20.94	25.63	19.77	33.12	35.57	24.06	25.08	24.82	36.16	21.97	34.33	24.65	1.65	0.0388331	1.05	1	1.47	0.113235	-1.56	0.0854196	-1.12	0.707472	1.39	0.245689	importin alpha, putative				EHI_148070	EAL52150	XP_657535	XM_652443	1.t00150
1.m00748_at	856.86	820.36	871.2	970.57	986.09	997.93	873.47	867.79	809.55	876.92	863.56	849.2	984.8	870.62	849.51	-1.16	0.0684175	-1.03	1	-1	1	1.13	0.164381	1.16	0.139367	1.02	0.851526	conserved hypothetical protein				EHI_148060	EAL52151	XP_657536	XM_652444	1.t00151
1.m00756_at	2565.21	2286.24	1569.6	3102.86	2834.82	2790.13	2017.88	2182.28	2089.95	2310.14	2048.2	2095.77	2906.06	2098.47	2146.42	-1.39	0.0898877	-1	1	-1.02	0.925347	1.38	0.129023	1.35	0.203388	-1.02	0.957744	4-methyl-5(B-hydroxyethyl)-thiazol monophosphate biosynthesis enzyme, putative				EHI_027600	EAL52199	XP_657546	XM_652454	1.t00159
1.UTR_m00596-a_x_at	191.39	203.93	75.72	107.92	154.88	101.2	169.84	180.41	176.25	134.55	173.04	143.51	119.15	175.05	160.1	1.2	0.683017	-1.22	1	-1.12	0.819418	-1.47	0.412037	-1.34	0.570753	1.09	0.901622	actin-like protein, putative	GO:0003774-motor activity//GO:0005200-structural constituent of cytoskeleton//GO:0005515-protein binding//GO:0005524-ATP binding	NA	GO:0005884-actin filament
1.UTR_m00596-b_x_at	4.7	7.43	5.87	5.49	4.41	4.41	4.41	5.25	5.09	4.82	5.73	5.89	4.74	4.81	5.2	1.24	0.271883	1.22	1	1.13	0.548788	-1.01	0.984463	-1.1	0.739435	-1.08	0.804207	actin-like protein, putative	GO:0003774-motor activity//GO:0005200-structural constituent of cytoskeleton//GO:0005515-protein binding//GO:0005524-ATP binding	NA	GO:0005884-actin filament
1.UTR_m00600_x_at	4.9	4.77	4.24	4.44	4.9	4.97	7	4.46	5.82	7.83	6.19	4.63	4.76	5.59	6.56	-1.03	0.929549	-1.21	1	-1.42	0.107087	-1.17	0.506757	-1.38	0.205555	-1.17	0.543928	hypothetical protein
1.UTR_m00601-b_x_at	176.34	203.54	236.59	94.85	102.45	102.44	235.17	210.09	101.52	133.79	110.48	204.02	99.85	222.28	114.49	2.04	0.00214765	-1.09	1	1.78	0.00763192	-2.23	0.00247034	-1.15	0.487004	1.94	0.0106655	syntaxin, putative
1.UTR_m00602-b_x_at	168.08	178.21	128.91	104.45	134.46	123.45	203.89	155.94	92.49	94.72	77.31	156.88	120.13	178.31	87.82	1.31	0.159487	-1.14	1	1.79	0.0160981	-1.48	0.0747771	1.37	0.192132	2.03	0.0163061	hypothetical protein
1.UTR_m00608_x_at	91.83	83.57	98.07	95.19	98.32	93.12	99.54	91.83	80.76	86.44	80.3	90.96	95.52	95.61	82.45	-1.05	0.647238	-1.05	1	1.1	0.32794	-1	1	1.16	0.225108	1.16	0.226932	protein kinase, putative	GO:0004672-protein kinase activity//GO:0004674-protein serine/threonine kinase activity//GO:0005524-ATP binding	GO:0006468-protein amino acid phosphorylation	NA
1.UTR_m00609-a_at	266.29	255.16	239.86	316.19	257.29	282.59	184.51	242.6	259.71	259.48	213.34	253.54	284.34	211.57	243.16	-1.12	0.466412	1.2	1	1.04	0.818161	1.34	0.0933355	1.17	0.4167	-1.15	0.487333	tRNA splicing endonuclease, putative
1.UTR_m00609-b_x_at	4.32	5.45	4.32	4.32	4.3	4.48	7.71	4.25	4.31	4.38	4.35	4.67	4.37	5.73	4.35	1.07	0.805973	-1.23	1	1.07	0.780551	-1.31	0.27852	1	0.999664	1.32	0.328237	tRNA splicing endonuclease, putative
1.UTR_m00612-a_x_at	8.96	8.7	8.14	9.44	10.15	16.8	7.51	8.19	15.69	16.5	16.1	8.59	11.72	7.84	16.09	-1.36	0.152128	1.1	1	-1.87	0.0194618	1.49	0.106687	-1.37	0.242155	-2.05	0.0238191	hsp70 family protein
1.UTR_m00612-b_x_at	4.25	4.19	4.13	4.26	4.13	4.15	9.11	4.15	4.13	13.64	4.13	4.19	4.18	6.15	6.15	1	1	-1.47	1	-1.47	0.47221	-1.47	0.53571	-1.47	0.558465	1	1	hsp70 family protein
1.UTR_m00613_x_at	776.55	612.49	682.12	639.17	589.13	643.52	575.62	592	545.92	604.2	585.76	687.14	623.44	583.75	578.11	1.1	0.399962	1.18	1	1.19	0.152977	1.07	0.658694	1.08	0.611738	1.01	0.971994	hypothetical protein
1.UTR_m00616-b_x_at	4.3	4.48	4.16	4.12	4.37	4.12	4.13	4.12	4.4	8.81	4.12	4.31	4.2	4.12	5.42	1.03	0.964366	1.05	1	-1.26	0.429869	1.02	0.987615	-1.29	0.473323	-1.32	0.450525	DEAD DEAH box helicase, putative	GO:0003676-nucleic acid binding//GO:0004386-helicase activity//GO:0005524-ATP binding//GO:0008026-ATP-dependent helicase activity	NA	NA
1.UTR_m00621-a_at	197.69	155.78	230.55	165.7	179.01	151.27	198.55	165.7	137.91	149.34	137.41	192.2	164.94	181.38	141.45	1.17	0.366347	1.06	1	1.36	0.0932861	-1.1	0.667101	1.17	0.47025	1.28	0.244151	hypothetical protein
1.UTR_m00624-a_x_at	161.37	134.11	222.13	181.02	169.27	169.27	181.31	162.62	160.79	149.51	169.27	168.77	173.1	171.71	159.65	-1.03	0.937462	-1.02	1	1.06	0.80081	1.01	0.997869	1.08	0.762579	1.08	0.805668	hypothetical protein
1.UTR_m00625_x_at	4.15	4.15	5.26	4.15	4.15	4.15	4.15	4.15	4.15	4.15	4.15	4.49	4.15	4.15	4.15	1.08	0.498582	1.08	1	1.08	0.499477	1	1	1	1	1	1	hypothetical protein
1.UTR_m00626-a_x_at	2118.68	2715.41	1966.06	1893.4	2108.46	2041.28	2027.04	2014.37	2561.58	2623.98	2405.91	2244.74	2012.35	2020.69	2528.81	1.12	0.434594	1.11	1	-1.13	0.401944	-1	1	-1.26	0.186517	-1.25	0.199128	hypothetical protein
1.UTR_m00626-b_x_at	6.26	7.44	6.31	5.91	6.1	7.61	10.3	5.75	6.91	16.06	5.98	6.65	6.5	7.69	8.72	1.02	0.983419	-1.16	1	-1.31	0.526114	-1.18	0.775776	-1.34	0.577498	-1.13	0.854784	hypothetical protein
1.UTR_m00627-b_x_at	10.04	6.72	8.92	10.44	10.32	10.46	10.62	10.04	9.04	10.04	10.49	8.44	10.41	10.33	9.84	-1.23	0.185331	-1.22	1	-1.17	0.355855	1.01	0.996638	1.06	0.814732	1.05	0.854784	hypothetical protein
1.UTR_m00628-a_x_at	11.09	7.73	11.09	21.08	11.09	11.09	11.09	11.34	11.09	11.09	11.09	9.83	13.74	11.22	11.09	-1.4	0.231987	-1.14	1	-1.13	0.699962	1.22	0.55682	1.24	0.552596	1.01	0.990649	protein disulfide isomerase, putative	GO:0005489-electron transporter activity	GO:0006118-electron transport	NA
1.UTR_m00629-a_x_at	260.46	309.67	254.15	304.55	281.44	279.38	259.03	284.17	274.6	278.96	314.43	273.68	288.24	271.31	288.79	-1.05	0.699549	1.01	1	-1.06	0.676665	1.06	0.703966	-1	0.999664	-1.06	0.711599	conserved hypothetical protein
1.UTR_m00629-b_x_at	4.62	4.62	4.47	4.62	8.65	4.62	4.62	4.41	4.64	4.12	5.67	4.57	5.7	4.52	4.77	-1.25	0.413507	1.01	1	-1.04	0.902245	1.26	0.453881	1.19	0.605404	-1.06	0.910785	conserved hypothetical protein
1.UTR_m00630_x_at	229.05	181.21	277.2	244.89	232.25	248.62	190.99	199.57	203.62	225.19	231.65	225.75	241.81	195.23	219.82	-1.07	0.712183	1.16	1	1.03	0.898848	1.24	0.240491	1.1	0.657682	-1.13	0.585554	importin alpha, putative
1.UTR_m00635-b_x_at	6.17	6.1	7.14	6.17	6.1	6.1	6.11	5.96	6.1	6.1	6.1	6.46	6.13	6.04	6.1	1.05	0.591854	1.07	1	1.06	0.555751	1.01	0.9414	1	0.992089	-1.01	0.956896	cell cycle-associated GTPase, putative	GO:0005524-ATP binding//GO:0005525-GTP binding	GO:0007264-small GTPase mediated signal transduction	NA
1.UTR_m00636_x_at	4.12	6.59	4.12	4.12	4.12	4.12	10.96	4.12	4.12	4.19	4.59	4.82	4.12	6.72	4.29	1.17	0.710745	-1.39	1	1.12	0.788868	-1.63	0.236556	-1.04	0.959588	1.57	0.338813	hypothetical protein
1.UTR_m00637-a_x_at	149.05	140.53	88.27	119.01	110.7	127.1	151.36	127.61	127.61	113.2	147.51	122.74	118.75	138.97	128.68	1.03	0.929353	-1.13	1	-1.05	0.86448	-1.17	0.571958	-1.08	0.813097	1.08	0.834405	hypothetical protein
1.UTR_m00637-b_x_at	5.73	4.87	4.87	6.9	4.94	4.87	4.87	5.58	4.12	4.87	4.87	5.14	5.5	5.21	4.6	-1.07	0.742191	-1.01	1	1.12	0.547307	1.06	0.85221	1.2	0.418648	1.13	0.596599	hypothetical protein
1.UTR_m00644-a_x_at	4.12	5.29	4.12	4.19	4.12	4.13	4.12	4.12	4.31	4.12	4.12	4.48	4.15	4.12	4.18	1.08	0.538755	1.09	1	1.07	0.584675	1.01	0.992027	-1.01	0.978907	-1.01	0.952253	WD repeat protein
1.UTR_m00644-b_x_at	90.8	90.95	150.13	98.97	100.09	90.95	85.07	90.8	100.86	72.72	90.8	107.43	96.58	87.89	87.33	1.11	0.680005	1.22	1	1.23	0.38525	1.1	0.776381	1.11	0.757774	1.01	0.995549	WD repeat protein
1.UTR_m00645-a_x_at	251.29	224.38	202.17	208.71	261.65	205.71	208.07	285.68	226.48	252.46	264.3	225.06	223.96	243.8	247.23	1	0.996976	-1.08	1	-1.1	0.610548	-1.09	0.722526	-1.1	0.670491	-1.01	0.973413	hypothetical protein
1.UTR_m00646_x_at	1473.57	1355.43	1409.87	1392.73	1289.1	1355.43	1388.63	1355.43	1262.68	1251.1	1355.43	1412.13	1345.07	1371.93	1288.91	1.05	0.594515	1.03	1	1.1	0.300384	-1.02	0.897274	1.04	0.713201	1.06	0.582195	hypothetical protein
1.UTR_m00649-a_x_at	73.35	58.98	54.81	79.12	57.3	74.08	42.93	55.98	45.98	60.01	61.49	61.89	69.51	49.02	55.36	-1.12	0.611336	1.26	1	1.12	0.618768	1.42	0.141836	1.26	0.388472	-1.13	0.681907	signal peptide peptidase family protein	GO:0008717-D-alanyl-D-alanine endopeptidase activity	NA	GO:0016021-integral to membrane
1.UTR_m00651-b_x_at	8.51	8.55	12.55	10.11	9.14	8.55	8.56	7.32	8.67	8.55	8.55	9.7	9.24	7.91	8.59	1.05	0.830373	1.23	1	1.13	0.505256	1.17	0.451106	1.08	0.771921	-1.09	0.754627	pseudogene, hypothetical protein
1.UTR_m00653_x_at	5784.29	5694.17	5510.44	5991.36	5668.21	5743.37	5468.37	5873.18	5680.32	5615.35	5882.72	5661.81	5799.35	5667.16	5725	-1.02	0.808488	-1	1	-1.01	0.915816	1.02	0.862041	1.01	0.936364	-1.01	0.954232	hsp70 family protein	GO:0005524-ATP binding	NA	NA
1.UTR_m00655-a_x_at	310.67	405.51	173.92	210	248.48	236.89	317.05	334.84	339.8	338.56	374.66	279.82	231.22	325.82	350.61	1.21	0.539146	-1.16	1	-1.25	0.460159	-1.41	0.304913	-1.52	0.255815	-1.08	0.886139	regulator of nonsense transcripts 1, putative	GO:0003677-DNA binding//GO:0005524-ATP binding	NA	GO:0005634-nucleus
1.UTR_m00656-a_x_at	744.98	879.02	585.09	631.88	674.57	656.84	622.64	773.44	757.66	700.37	745.39	726.31	654.2	693.96	734.05	1.11	0.557206	1.05	1	-1.01	0.967173	-1.06	0.820271	-1.12	0.597153	-1.06	0.838687	hypothetical protein
1.UTR_m00656-b_x_at	1104.73	1402.65	540.19	613.75	715.76	691.71	1118.51	1040.96	1076.64	906.83	1114.78	942.43	672.29	1079.04	1028.64	1.4	0.317422	-1.14	1	-1.09	0.828751	-1.61	0.21359	-1.53	0.312456	1.05	0.947192	hypothetical protein
1.UTR_m00657-a_x_at	4.13	4.13	4.12	5.82	4.47	4.14	7.63	4.12	4.7	6.3	4.71	4.13	4.76	5.61	5.19	-1.15	0.617617	-1.36	1	-1.26	0.400822	-1.18	0.622774	-1.09	0.829177	1.08	0.858706	DEAD DEAH box helicase, putative	GO:0003676-nucleic acid binding//GO:0004386-helicase activity//GO:0005524-ATP binding//GO:0008026-ATP-dependent helicase activity	NA	NA
1.UTR_m00657-b_x_at	4.23	4.45	4.24	4.23	4.21	4.23	4.22	4.3	4.35	6.09	6.22	4.31	4.22	4.26	5.48	1.02	0.937022	1.01	1	-1.27	0.128502	-1.01	0.992	-1.3	0.163359	-1.29	0.180566	DEAD DEAH box helicase, putative	GO:0003676-nucleic acid binding//GO:0004386-helicase activity//GO:0005524-ATP binding//GO:0008026-ATP-dependent helicase activity	NA	NA
1.UTR_m00659-a_x_at	8.41	7.85	7.85	12.33	11.51	10.83	8.4	9.94	22.87	10.45	9.09	8.03	11.54	9.13	12.95	-1.44	0.276674	-1.14	1	-1.61	0.174861	1.26	0.569919	-1.12	0.819837	-1.42	0.419784	DEAD DEAH box helicase, putative	GO:0003676-nucleic acid binding//GO:0004386-helicase activity//GO:0005524-ATP binding//GO:0008026-ATP-dependent helicase activity	NA	NA
1.UTR_m00659-b_x_at	4.12	4.12	4.53	4.15	4.46	4.12	4.12	4.12	4.17	4.15	4.12	4.25	4.24	4.12	4.15	1	0.995472	1.03	1	1.02	0.801995	1.03	0.822797	1.02	0.872115	-1.01	0.971645	DEAD DEAH box helicase, putative	GO:0003676-nucleic acid binding//GO:0004386-helicase activity//GO:0005524-ATP binding//GO:0008026-ATP-dependent helicase activity	NA	NA
1.UTR_m00661-a_at	286.49	350.75	355.75	318.6	278.72	300.35	297.94	293.03	368.93	386.65	399.81	329.42	298.78	295.47	384.92	1.1	0.409754	1.11	1	-1.17	0.202096	1.01	0.973995	-1.29	0.0982694	-1.3	0.0836769	interaptin, putative
1.UTR_m00661-b_x_at	5.58	5.58	5.58	5.58	7.07	5.58	5.55	5.58	5.66	5.58	6.05	5.58	6.04	5.57	5.76	-1.08	0.51337	1	1	-1.03	0.81511	1.08	0.569591	1.05	0.781546	-1.03	0.860525	interaptin, putative
1.UTR_m00664_x_at	33.43	30.27	32.37	37.04	32.79	38.24	28.36	29.51	27.44	31.96	33.17	32	35.94	28.93	30.75	-1.12	0.307279	1.11	1	1.04	0.760709	1.24	0.0978627	1.17	0.272806	-1.06	0.710016	sodium sulfate symporter, putative
1.UTR_m00665_x_at	8.99	12.18	17.12	11.26	9.09	8.89	4.04	10.23	8.69	8.91	10.62	12.33	9.69	6.43	9.37	1.27	0.555609	1.92	1	1.32	0.493149	1.51	0.353227	1.03	0.972833	-1.46	0.450098	hypothetical protein
1.UTR_m00667_x_at	4.12	8.07	4.12	4.12	4.56	4.39	4.12	4.12	4.23	4.12	8.41	5.15	4.35	4.12	5.27	1.18	0.684052	1.25	1	-1.02	0.967195	1.06	0.94669	-1.21	0.700796	-1.28	0.622086	60S acidic ribosomal protein P0, putative	GO:0003735-structural constituent of ribosome	GO:0006414-translational elongation//GO:0042254-ribosome biogenesis and assembly	GO:0005622-intracellular//GO:0005840-ribosome
1.UTR_m00668-a_x_at	4987.98	5751.11	4057.39	4634.52	4050.52	4439.17	4752.1	4641.33	4557.51	4436.9	4885.32	4882.49	4367.9	4696.39	4622.75	1.12	0.448867	1.04	1	1.06	0.733392	-1.08	0.711066	-1.06	0.788442	1.02	0.961588	Rho GTPase activating protein, putative
1.UTR_m00668-b_x_at	116.4	104.38	88.6	109.39	101.45	98.12	104.9	95.9	98.53	106.08	98.53	102.49	102.88	100.3	100.99	-1	0.996345	1.02	1	1.01	0.930743	1.03	0.916067	1.02	0.941427	-1.01	0.984584	Rho GTPase activating protein, putative
1.UTR_m00672_x_at	6.27	6.22	6.22	6.31	6.39	6.27	6.11	6.44	7.66	11.43	6.27	6.24	6.33	6.27	8.19	-1.01	0.977435	-1	1	-1.31	0.213241	1.01	0.998916	-1.29	0.320403	-1.31	0.314683	beta-amylase, putative	GO:0016161-beta-amylase activity	GO:0000272-polysaccharide catabolism	NA
1.UTR_m00673-a_x_at	189	196.42	134.55	197.89	227.72	178.37	192.72	220.37	268.42	210.83	208.36	170.94	200.32	206.08	227.61	-1.17	0.432677	-1.21	1	-1.33	0.170147	-1.03	0.949836	-1.14	0.622249	-1.1	0.732483	Gal GalNAc lectin light subunit
1.UTR_m00674-b_x_at	11.61	13.91	23.23	17.1	13.11	13.9	20.57	13.62	13.62	19.99	9.63	15.54	14.6	16.74	13.79	1.06	0.915615	-1.08	1	1.13	0.782724	-1.15	0.80773	1.06	0.939948	1.21	0.719362	conserved hypothetical protein
1.UTR_m00675-a_x_at	863.07	1061.17	464.56	543.24	688.35	608.26	814.14	935.34	811.16	688.15	785.14	752.13	610.42	872.64	759.59	1.23	0.508554	-1.16	1	-1.01	0.985318	-1.43	0.298282	-1.24	0.576517	1.15	0.758974	hypothetical protein
1.UTR_m00680-a_x_at	24.8	25.42	27.75	25.36	28.16	28.34	24.93	21.26	25.57	24.13	22.08	25.96	27.25	23.02	23.88	-1.05	0.709358	1.13	1	1.09	0.479236	1.18	0.185654	1.14	0.352939	-1.04	0.845626	phosphatidylinositol 4-kinase, putative	GO:0003735-structural constituent of ribosome//GO:0004428-inositol or phosphatidylinositol kinase activity//GO:0016773-phosphotransferase activity, alcohol group as acceptor	GO:0006412-protein biosynthesis	GO:0005622-intracellular//GO:0005840-ribosome
1.UTR_m00680-b_x_at	5.02	5.02	5.18	10.8	4.85	5.97	4.81	4.81	5.03	5.02	4.81	5.07	6.79	4.81	4.95	-1.34	0.289852	1.05	1	1.02	0.953114	1.41	0.270077	1.37	0.362877	-1.03	0.962958	phosphatidylinositol 4-kinase, putative	GO:0003735-structural constituent of ribosome//GO:0004428-inositol or phosphatidylinositol kinase activity//GO:0016773-phosphotransferase activity, alcohol group as acceptor	GO:0006412-protein biosynthesis	GO:0005622-intracellular//GO:0005840-ribosome
1.UTR_m00681_x_at	6.47	8.25	4.35	4.14	5.43	5	11.09	5.77	6.01	13	5.79	6.14	4.83	8	7.68	1.27	0.605318	-1.3	1	-1.25	0.629949	-1.66	0.301394	-1.59	0.390267	1.04	0.967263	hypothetical protein
1.UTR_m00682-b_x_at	4.17	4.12	4.12	4.65	4.12	4.12	4.12	4.12	4.63	4.12	4.43	4.13	4.29	4.12	4.39	-1.04	0.733396	1	1	-1.06	0.538486	1.04	0.755211	-1.02	0.882913	-1.07	0.613086	conserved hypothetical protein	GO:0003700-transcription factor activity	GO:0006355-regulation of transcription, DNA-dependent	GO:0005622-intracellular//GO:0016020-membrane
1.UTR_m00685_x_at	4.12	4.17	4.12	4.12	4.15	4.12	7.44	4.12	4.12	10.83	4.55	4.14	4.13	5.53	5.88	1	1	-1.34	1	-1.42	0.394169	-1.34	0.542843	-1.42	0.481334	-1.06	0.940586	dual specificity protein phosphatase, putative	GO:0004721-phosphoprotein phosphatase activity//GO:0008138-protein tyrosine/serine/threonine phosphatase activity	GO:0006470-protein amino acid dephosphorylation	NA
1.UTR_m00688-a_x_at	4.12	7.26	4.31	4.31	4.29	4.31	6.49	4.26	4.31	4.31	7.35	5.05	4.3	5.26	5.15	1.17	0.654418	-1.04	1	-1.02	0.969848	-1.22	0.623253	-1.2	0.677726	1.02	0.978766	hypothetical protein
1.UTR_m00690-a_x_at	110.9	106.29	142.64	161.82	178.02	168.78	138.37	117.58	158.6	126.76	143.01	118.91	169.41	127.55	142.2	-1.42	0.0353826	-1.07	1	-1.2	0.270132	1.33	0.109476	1.19	0.36884	-1.11	0.605641	hypothetical protein
1.UTR_m00693-a_x_at	633.96	562.46	898.25	381.17	366.81	429.05	741.41	580.74	405.41	330.49	476.97	684.2	391.46	656.18	399.8	1.75	0.0269441	1.04	1	1.71	0.0408589	-1.68	0.0556413	-1.02	0.971	1.64	0.0957278	hypothetical protein
1.UTR_m00693-b_x_at	60	35.12	80.46	26.89	28.06	28.88	45.87	47.59	27.78	31.97	27.72	55.35	27.93	46.72	29.09	1.98	0.0289368	1.18	1	1.9	0.0467334	-1.67	0.112774	-1.04	0.945374	1.61	0.190424	hypothetical protein
1.UTR_m00698-a_x_at	4.12	4.32	4.18	4.32	4.32	4.24	9.15	4.32	5.83	6.98	8.24	4.2	4.29	6.29	6.95	-1.02	0.972705	-1.5	1	-1.65	0.0927089	-1.47	0.216703	-1.62	0.165347	-1.1	0.820228	BspA-like leucine rich repeat protein, putative
1.UTR_m00698-b_x_at	2364.94	2076.33	2201.65	2054.18	1582.06	2047.47	1867.79	2128.53	1891.73	2107.19	1911.05	2211.17	1880.87	1993.9	1967.64	1.18	0.239123	1.11	1	1.12	0.415782	-1.06	0.769561	-1.05	0.831492	1.01	0.967263	BspA-like leucine rich repeat protein, putative
1.UTR_m00700_x_at	703.68	672.23	989.45	768.27	667.73	754.79	754.62	736.09	630.16	704.06	622.22	776.42	728.86	745.29	651.13	1.07	0.746793	1.04	1	1.19	0.309513	-1.02	0.955321	1.12	0.602554	1.14	0.537687	hypothetical protein
1.UTR_m00703-a_x_at	7.46	6.41	13.83	8.06	7.46	9.75	7	10.48	8.65	7.26	6.91	8.71	8.37	8.56	7.57	1.04	0.943696	1.02	1	1.15	0.691846	-1.02	0.985685	1.11	0.840499	1.13	0.807682	WD-40 repeat protein, putative
1.UTR_m00703-b_x_at	4.12	4.12	4.12	4.2	5.03	4.12	4.28	4.12	4.14	7.85	4.24	4.12	4.43	4.2	5.17	-1.08	0.821215	-1.02	1	-1.25	0.389267	1.05	0.910872	-1.17	0.644855	-1.23	0.532818	WD-40 repeat protein, putative
1.UTR_m00705-a_x_at	4.12	4.12	4.12	4.12	4.12	4.12	5.78	4.12	4.73	4.27	4.12	4.12	4.12	4.88	4.37	1	1	-1.18	1	-1.06	0.700553	-1.18	0.275052	-1.06	0.766212	1.12	0.540023	BspA-like leucine rich repeat protein, putative
1.UTR_m00705-b_x_at	4.12	4.67	4.63	4.26	4.17	4.12	4.12	4.12	4.12	4.12	6.67	4.47	4.18	4.12	4.84	1.07	0.784129	1.08	1	-1.08	0.718075	1.01	0.982267	-1.16	0.568539	-1.17	0.536636	BspA-like leucine rich repeat protein, putative
1.UTR_m00706-a_x_at	4.12	4.12	4.37	4.12	4.12	4.12	5.8	4.15	4.12	4.12	4.12	4.2	4.12	4.91	4.12	1.02	0.923751	-1.17	1	1.02	0.905606	-1.19	0.231613	1	1	1.19	0.288757	hypothetical protein
1.UTR_m00707-a_at	95.04	94.46	88.76	112.29	104.02	114.2	77.52	101.44	123.38	123.15	138.46	92.71	110.08	88.68	128.13	-1.19	0.16983	1.05	1	-1.38	0.0306528	1.24	0.130115	-1.16	0.332632	-1.44	0.0354387	hypothetical protein
1.UTR_m00707-b_x_at	4.13	4.18	4.23	4.13	4.13	5.4	4.13	4.13	4.13	4.34	4.13	4.18	4.51	4.13	4.2	-1.08	0.557946	1.01	1	-1	0.98529	1.09	0.553946	1.07	0.657802	-1.02	0.951014	hypothetical protein
1.UTR_m00710-a_x_at	22.49	16.5	23.4	26.58	23.81	25.41	24.66	22.71	18.58	17.34	26.12	20.55	25.24	23.67	20.34	-1.23	0.313555	-1.15	1	1.01	0.975492	1.07	0.845515	1.24	0.399988	1.16	0.580186	hypothetical protein
1.UTR_m00710-b_x_at	4.15	4.15	4.13	4.15	4.53	5.83	4.15	4.15	4.38	4.17	4.15	4.14	4.79	4.15	4.23	-1.16	0.2842	-1	1	-1.02	0.902582	1.15	0.358624	1.13	0.473323	-1.02	0.944529	hypothetical protein
1.UTR_m00712_x_at	4.15	5.16	4.15	4.15	4.12	4.15	4.18	4.15	4.15	4.15	4.52	4.46	4.14	4.16	4.27	1.08	0.51895	1.07	1	1.04	0.723871	-1	0.995024	-1.03	0.86028	-1.03	0.897601	hypothetical protein
1.UTR_m00713_x_at	23.29	23.07	34.26	23.96	21.62	23.07	27.2	24.54	20.01	20.3	22.83	26.4	22.86	25.84	21.01	1.15	0.416191	1.02	1	1.26	0.209408	-1.13	0.567531	1.09	0.724942	1.23	0.350738	tyrosyl-DNA phosphodiesterase, putative
1.UTR_m00714_x_at	27.96	26.19	29.93	71.34	49.69	63.11	21.6	30.14	39.2	35.65	47.14	27.98	60.7	25.52	40.39	-2.17	0.00454253	1.1	1	-1.44	0.0932861	2.38	0.00492576	1.5	0.118296	-1.58	0.0821295	hypothetical protein	GO:0003746-translation elongation factor activity	GO:0006414-translational elongation	GO:0005853-eukaryotic translation elongation factor 1 complex
1.UTR_m00720-a_x_at	52.72	42	48.35	40.29	40.29	36.52	48.02	25.6	32.11	49.34	31.06	47.48	38.99	35.06	36.65	1.22	0.501712	1.35	1	1.3	0.378683	1.11	0.800062	1.06	0.899868	-1.05	0.937647	40S ribosomal protein S3, putative	GO:0003676-nucleic acid binding//GO:0003735-structural constituent of ribosome	GO:0006412-protein biosynthesis	GO:0005622-intracellular//GO:0005840-ribosome//GO:0015935-small ribosomal subunit
1.UTR_m00720-b_x_at	4.12	4.7	4.12	4.12	4.12	4.36	8.26	4.22	4.71	4.12	4.28	4.3	4.2	5.9	4.36	1.02	0.95522	-1.37	1	-1.01	0.973478	-1.4	0.199915	-1.04	0.936593	1.35	0.314569	40S ribosomal protein S3, putative	GO:0003676-nucleic acid binding//GO:0003735-structural constituent of ribosome	GO:0006412-protein biosynthesis	GO:0005622-intracellular//GO:0005840-ribosome//GO:0015935-small ribosomal subunit
1.UTR_m00723-a_x_at	9.21	8.57	9.39	10.52	13.37	9.97	8.65	8.83	13.31	18.98	13.41	9.05	11.19	8.74	15.02	-1.24	0.239123	1.04	1	-1.66	0.0217936	1.28	0.226017	-1.34	0.198042	-1.72	0.032895	thiamine pyrophosphokinase, putative	GO:0004788-thiamin diphosphokinase activity//GO:0005524-ATP binding	GO:0006772-thiamin metabolism//GO:0009229-thiamin diphosphate biosynthesis	NA
1.UTR_m00723-b_x_at	4.16	4.12	4.12	4.27	4.12	4.12	4.03	4.01	4.12	4.21	4.15	4.13	4.17	4.02	4.16	-1.01	0.94784	1.03	1	-1.01	0.950208	1.04	0.721216	1	0.996369	-1.03	0.756661	thiamine pyrophosphokinase, putative	GO:0004788-thiamin diphosphokinase activity//GO:0005524-ATP binding	GO:0006772-thiamin metabolism//GO:0009229-thiamin diphosphate biosynthesis	NA
1.UTR_m00724-a_at	1641.74	1363.12	2137.29	1526.87	1530.34	1565.71	1522.63	1504.38	1156.43	1428.99	1293	1684.87	1540.87	1513.48	1288	1.09	0.645065	1.11	1	1.31	0.148893	1.02	0.971663	1.2	0.416152	1.18	0.480083	protein kinase, putative	GO:0004672-protein kinase activity//GO:0004674-protein serine/threonine kinase activity//GO:0005524-ATP binding	GO:0006468-protein amino acid phosphorylation	NA
1.UTR_m00725-a_x_at	4.09	7.11	4.12	4.12	4.12	4.11	4.39	4.02	4.13	4.12	4.18	4.93	4.12	4.2	4.14	1.2	0.413655	1.17	1	1.19	0.439458	-1.02	0.974961	-1	0.995478	1.01	0.980808	GTP-binding protein, putative	GO:0005524-ATP binding//GO:0005525-GTP binding//GO:0005554-molecular function unknown	NA	NA
1.UTR_m00726_x_at	60.5	60.5	62.01	74.18	60.5	75.81	60.5	60.5	60.5	58.48	60.5	61	69.81	60.5	59.82	-1.14	0.206403	1.01	1	1.02	0.885572	1.15	0.237059	1.17	0.249136	1.01	0.962958	hypothetical protein
1.UTR_m00727_x_at	26.95	30.28	32.06	27.59	27.31	31.76	30.34	26.5	27	26.1	27.14	29.68	28.82	28.35	26.74	1.03	0.844669	1.05	1	1.11	0.383563	1.02	0.950752	1.08	0.619112	1.06	0.728009	hypothetical protein
1.UTR_m00728_x_at	5.6	5.6	6.29	5.6	5.6	5.6	5.52	5.47	6.32	5.6	9.23	5.82	5.6	5.49	6.89	1.04	0.884835	1.06	1	-1.18	0.387888	1.02	0.971353	-1.23	0.376802	-1.26	0.340773	hypothetical protein
1.UTR_m00731-a_x_at	4.17	4.15	4.17	4.17	4.21	4.42	4.12	4.17	4.17	4.21	4.19	4.16	4.26	4.15	4.19	-1.02	0.791636	1	1	-1.01	0.946672	1.03	0.801366	1.02	0.893571	-1.01	0.944123	60S ribosomal protein L37a, putative	GO:0003735-structural constituent of ribosome	GO:0006412-protein biosynthesis	GO:0005622-intracellular//GO:0005840-ribosome
1.UTR_m00731-b_x_at	4.12	5.67	5.04	4.12	4.66	4.12	4.12	4.12	4.14	4.19	4.4	4.9	4.29	4.12	4.24	1.14	0.324715	1.19	1	1.16	0.302846	1.04	0.852512	1.01	0.972284	-1.03	0.905818	60S ribosomal protein L37a, putative	GO:0003735-structural constituent of ribosome	GO:0006412-protein biosynthesis	GO:0005622-intracellular//GO:0005840-ribosome
1.UTR_m00732-a_x_at	3836.39	3564	4266.12	3787.4	3743.53	3781.23	3371.51	3293.94	3321.44	3397.24	3464.93	3878.21	3770.67	3332.5	3394.03	1.03	0.806901	1.16	1	1.14	0.171603	1.13	0.235938	1.11	0.365064	-1.02	0.915354	protein kinase, putative	GO:0004672-protein kinase activity//GO:0004674-protein serine/threonine kinase activity//GO:0005524-ATP binding	GO:0006468-protein amino acid phosphorylation	NA
1.UTR_m00732-b_x_at	4.12	5.07	5.54	4.12	4.12	4.12	4.36	4.19	4.12	10.77	4.12	4.87	4.12	4.27	5.67	1.18	0.694302	1.14	1	-1.16	0.715838	-1.04	0.973418	-1.38	0.500813	-1.33	0.572363	protein kinase, putative	GO:0004672-protein kinase activity//GO:0004674-protein serine/threonine kinase activity//GO:0005524-ATP binding	GO:0006468-protein amino acid phosphorylation	NA
1.UTR_m00737-a_x_at	12.82	6.89	12.6	13.77	13.39	11.07	9.03	8.48	10.86	9.03	7.32	10.36	12.69	8.75	8.96	-1.22	0.48435	1.18	1	1.16	0.626643	1.45	0.239289	1.42	0.318174	-1.02	0.972651	protein phosphatase regulatory subunit, putative	GO:0008601-protein phosphatase type 2A regulator activity	GO:0007165-signal transduction	GO:0000159-protein phosphatase type 2A complex
1.UTR_m00742-a_x_at	1020.41	1029.67	903.92	1388.88	1449.38	1366.67	1044.64	1048.17	1168.58	1280.86	1146.09	982.96	1401.21	1046.4	1197.09	-1.43	0.00511031	-1.06	1	-1.22	0.0617342	1.34	0.0178532	1.17	0.187112	-1.14	0.260101	conserved hypothetical protein
1.UTR_m00742-b_x_at	78.57	78.42	82.33	109.55	82.08	87.47	53.37	72.61	69.28	54.52	63.58	79.75	92.31	62.25	62.16	-1.16	0.410671	1.28	1	1.28	0.174939	1.48	0.0565016	1.49	0.0891747	1	1	conserved hypothetical protein
1.UTR_m00744-a_x_at	52.85	48.44	38.17	49.4	41.66	43.42	46.64	50.65	57.13	47.92	39.02	46.06	44.71	48.61	47.45	1.03	0.922273	-1.06	1	-1.03	0.903261	-1.09	0.755097	-1.06	0.83874	1.02	0.95411	actin, putative	GO:0003774-motor activity//GO:0005200-structural constituent of cytoskeleton//GO:0005515-protein binding//GO:0005524-ATP binding	NA	GO:0005884-actin filament
1.UTR_m00747_x_at	6.18	5.1	6.1	6.6	8.51	6.18	5.34	6.18	16.11	6.2	6.9	5.77	7.03	5.75	8.83	-1.22	0.624914	1	1	-1.53	0.268124	1.22	0.681611	-1.26	0.638326	-1.54	0.361548	importin alpha, putative
1.UTR_m00748-a_x_at	18.92	15.03	9.88	8.02	9.08	5.86	28.4	22.93	8.49	8.05	11.75	14.11	7.53	25.52	9.29	1.87	0.0495768	-1.81	0.997932	1.52	0.190595	-3.39	0.00644351	-1.23	0.594303	2.75	0.023409	conserved hypothetical protein
1.UTR_m00752_x_at	38.32	41.97	52.51	39.98	45.65	49.35	41.97	44.99	48.31	57.06	48.18	43.88	44.82	43.45	51.02	-1.02	0.937051	1.01	1	-1.16	0.357711	1.03	0.919724	-1.14	0.51592	-1.17	0.431352	conserved hypothetical protein	NA	NA	GO:0016021-integral to membrane
1.UTR_m00755-a_x_at	303.87	342.63	164.89	180.33	194.71	170.15	270.19	305.88	245.17	218.14	290.23	257.97	181.45	287.48	249.45	1.42	0.210054	-1.11	1	1.03	0.930312	-1.58	0.14969	-1.37	0.369117	1.15	0.732744	hypothetical protein
10.m00317_at	628.29	673.62	412.04	695.94	678.46	640.69	500.09	511.4	708.41	683.19	655.77	558.69	671.3	505.71	682.12	-1.2	0.329808	1.1	1	-1.22	0.308265	1.33	0.180571	-1.02	0.973611	-1.35	0.211573	conserved hypothetical protein	GO:0004672-protein kinase activity//GO:0005524-ATP binding	GO:0006468-protein amino acid phosphorylation	NA	EHI_050590	EAL51195	XP_656600	XM_651508	10.t00001
10.m00317_s_at	703.5	715.04	412.4	748.03	694.33	670.87	453.29	559.43	554.53	557.44	527.37	591.98	703.68	503.57	546.28	-1.19	0.458052	1.18	1	1.08	0.755468	1.4	0.188973	1.29	0.373245	-1.08	0.823636	conserved hypothetical protein	GO:0004672-protein kinase activity//GO:0005524-ATP binding	GO:0006468-protein amino acid phosphorylation	NA	EHI_050590	EAL51195	XP_656600	XM_651508	10.t00001
10.m00318_s_at	1471.11	1791.49	899.39	903.43	895.76	868.76	1108.26	1172.9	1449.26	1415.95	1519.67	1333.32	889.19	1140.12	1460.99	1.5	0.0962812	1.17	1	-1.1	0.733448	-1.28	0.368247	-1.64	0.111485	-1.28	0.426035	hypothetical protein	GO:0004672-protein kinase activity//GO:0005524-ATP binding	GO:0006468-protein amino acid phosphorylation	NA	no direct link	EAL51196	XP_656601	XM_651509	10.t00002
10.m00322_s_at	39.92	41.71	10.63	40.01	55.32	39.02	39.35	44.05	57.87	31.98	42.82	26.06	44.2	41.63	42.95	-1.7	0.341415	-1.6	1	-1.65	0.385468	1.06	0.96984	1.03	0.988376	-1.03	0.983537	116 kda u5 small nuclear ribonucleo protein component, putative	GO:0005524-ATP binding//GO:0005525-GTP binding	GO:0006412-protein biosynthesis	NA	no direct link	EAL51227	XP_656613	XM_651521	10.t00006
10.m00324_at	569.18	658.73	889.27	656.63	720.31	664.5	912.84	651.04	676.62	606.45	652.62	693.42	679.9	770.9	644.56	1.02	0.96062	-1.11	1	1.08	0.747248	-1.13	0.62343	1.05	0.8694	1.2	0.495471	hypothetical protein				EHI_021370	EAL51229	XP_656615	XM_651523	10.t00008
10.m00324_x_at	607.7	678.46	905.71	654.29	676.26	632.35	885.17	649.16	678.97	596.72	621.01	720.11	654.06	758.03	631.3	1.1	0.638551	-1.05	1	1.14	0.496348	-1.16	0.507079	1.04	0.919839	1.2	0.447471	hypothetical protein				EHI_021370	EAL51229	XP_656615	XM_651523	10.t00008
10.m00325_at	6672.39	6758.29	7252.12	6686.82	6533.59	7042.4	7069.81	6428.56	5868.24	6588.79	6710.51	6889.6	6750.94	6741.57	6378.07	1.02	0.884835	1.02	1	1.08	0.44597	1	1	1.06	0.66219	1.06	0.688859	conserved hypothetical protein	GO:0005554-molecular function unknown	NA	GO:0005737-cytoplasm	EHI_021360	EAL51230	XP_656616	XM_651524	10.t00009
10.m00326_at	69.15	68.01	75.74	91.88	94.93	79.7	79.08	78.73	81.69	92.94	79.95	70.89	88.58	78.9	84.67	-1.25	0.0572831	-1.11	1	-1.19	0.137886	1.12	0.370372	1.05	0.78361	-1.07	0.651696	hypothetical protein				EHI_021350	EAL51231	XP_656617	XM_651525	10.t00010
10.m00326_x_at	86.79	77.45	77.75	121.23	114.08	96.24	76.33	89.03	102.25	103.74	98.34	80.55	110	82.44	101.42	-1.37	0.0240786	-1.02	1	-1.26	0.087655	1.33	0.0504913	1.08	0.615487	-1.23	0.188542	hypothetical protein				EHI_021350	EAL51231	XP_656617	XM_651525	10.t00010
10.m00327_at	1288.22	1457.23	1212.19	1541.6	1559.27	1580.86	1408.12	1265.09	1794.46	1609.91	1646.72	1315.32	1560.49	1334.69	1681.84	-1.19	0.108316	-1.01	1	-1.28	0.0425172	1.17	0.187836	-1.08	0.584109	-1.26	0.0937612	aminopeptidase, putative	GO:0004250-aminopeptidase I activity	GO:0006508-proteolysis and peptidolysis	GO:0005773-vacuole	EHI_021340	EAL51232	XP_656618	XM_651526	10.t00011
10.m00327_x_at	1432.71	1557.13	1350.97	1807.9	1847.67	1772.24	1698.9	1500.62	2006.36	1942.15	1757.53	1444.47	1809.01	1596.68	1899.03	-1.25	0.0419804	-1.11	1	-1.31	0.0276554	1.13	0.288107	-1.05	0.737483	-1.19	0.189293	aminopeptidase, putative	GO:0004250-aminopeptidase I activity	GO:0006508-proteolysis and peptidolysis	GO:0005773-vacuole	EHI_021340	EAL51232	XP_656618	XM_651526	10.t00011
10.m00328_at	816.53	697.03	1058.8	621.62	600.57	627.7	882.04	902.19	505.98	436.66	500.74	844.65	616.52	892.06	480.06	1.37	0.062025	-1.06	1	1.76	0.00947434	-1.45	0.0546106	1.28	0.219994	1.86	0.014974	hypothetical protein	GO:0004540-ribonuclease activity	GO:0008033-tRNA processing	NA	EHI_021330	EAL51233	XP_656619	XM_651527	10.t00012
10.m00328_x_at	954.61	811.68	1085.58	587.54	628.06	670.27	907.18	944.06	509.3	528.17	525.85	943.97	627.72	925.44	521.04	1.5	0.00862997	1.02	1	1.81	0.00276782	-1.47	0.0176903	1.2	0.236461	1.78	0.00866682	hypothetical protein	GO:0004540-ribonuclease activity	GO:0008033-tRNA processing	NA	EHI_021330	EAL51233	XP_656619	XM_651527	10.t00012
10.m00329_x_at	7.75	7.59	8.27	7.59	7.58	7.59	7.91	7.98	7.59	7.59	7.59	7.86	7.58	7.94	7.59	1.04	0.672056	-1.01	1	1.04	0.66559	-1.05	0.635842	-1	1	1.05	0.667396	hypothetical protein				no direct link	EAL51234	XP_656620	XM_651528	10.t00013
10.m00331_at	936.4	1032.36	589.59	832.12	847.88	730.85	934.63	1185.45	903.52	854.35	844.65	829.11	801.89	1052.59	867.13	1.03	0.928767	-1.27	1	-1.05	0.872024	-1.31	0.285759	-1.08	0.818319	1.21	0.513094	(2r)-phospho-3-sulfolactate synthase, putative	NA	GO:0019295-coenzyme M biosynthesis	NA	EHI_026480	EAL51236	XP_656622	XM_651530	10.t00015
10.m00331_x_at	1261.54	1387.72	796.72	1106.3	1170.2	1017.72	1291.43	1495.64	1175.69	1047.31	1140.27	1117.3	1096.28	1389.79	1119.76	1.02	0.966488	-1.24	1	-1	0.998729	-1.27	0.338379	-1.02	0.968391	1.24	0.440269	(2r)-phospho-3-sulfolactate synthase, putative	NA	GO:0019295-coenzyme M biosynthesis	NA	EHI_026480	EAL51236	XP_656622	XM_651530	10.t00015
10.m00332_s_at	187.45	179.1	171.72	204.49	266.72	201.62	176.09	195.08	187.14	219.31	207.06	179.31	222.38	185.34	204.07	-1.24	0.125678	-1.03	1	-1.14	0.377265	1.2	0.249552	1.09	0.64334	-1.1	0.614447	hypothetical protein				EHI_050890	EAL51237	XP_656623	XM_651531	10.t00016
10.m00333_at	323.91	325.88	508.36	467.25	416.4	377.68	396.67	345.72	328.26	351.78	326.89	377.18	418.85	370.32	335.45	-1.11	0.632391	1.02	1	1.12	0.577116	1.13	0.62947	1.25	0.373721	1.1	0.736146	hypothetical protein				EHI_050880	EAL51238	XP_656624	XM_651532	10.t00017
10.m00333_x_at	321.24	306.4	581.04	480.62	444.64	453.73	444.35	351.75	406.66	446.45	362.19	385.28	459.41	395.35	403.63	-1.19	0.518571	-1.03	1	-1.05	0.888727	1.16	0.660235	1.14	0.718068	-1.02	0.973815	hypothetical protein				EHI_050880	EAL51238	XP_656624	XM_651532	10.t00017
10.m00334_at	4.38	4.15	4.31	4.17	4.23	4.12	4.16	4.6	4.15	4.16	4.16	4.28	4.17	4.37	4.16	1.03	0.796663	-1.02	1	1.03	0.739047	-1.05	0.650994	1	0.987222	1.05	0.64085	hypothetical protein				EHI_050870	EAL51239	XP_656625	XM_651533	10.t00018
10.m00335_at	48.05	38.07	36.46	26.7	33.88	23.73	27.75	46.79	30.97	19.71	19.05	40.55	27.79	36.03	22.66	1.46	0.194512	1.13	1	1.79	0.0720235	-1.3	0.449456	1.23	0.589611	1.59	0.213393	hypothetical protein				EHI_050860	EAL51240	XP_656626	XM_651534	10.t00019
10.m00335_s_at	33.12	32.29	32.11	32.11	32.29	32.29	32.29	41.61	28.45	27.4	27.47	32.51	32.23	36.66	27.77	1.01	0.972117	-1.13	1	1.17	0.170347	-1.14	0.297909	1.16	0.272327	1.32	0.0588546	hypothetical protein				EHI_050860	EAL51240	XP_656626	XM_651534	10.t00019
10.m00336_at	340.15	302.35	252.9	373.69	361.76	328.73	303.21	326.85	301.17	334.53	347.43	296.28	354.21	314.81	327.12	-1.2	0.189693	-1.06	1	-1.1	0.487237	1.13	0.464612	1.08	0.663274	-1.04	0.86772	LIM domain protein	GO:0008270-zinc ion binding	NA	NA	EHI_050850	EAL51241	XP_656627	XM_651535	10.t00020
10.m00336_x_at	278.6	261.81	207.71	305.72	288.26	289.52	263.73	257.85	254.71	264.33	280.07	247.45	294.4	260.78	266.17	-1.19	0.169987	-1.05	1	-1.08	0.587773	1.13	0.413283	1.11	0.535374	-1.02	0.935455	LIM domain protein	GO:0008270-zinc ion binding	NA	NA	EHI_050850	EAL51241	XP_656627	XM_651535	10.t00020
10.m00337_at	4.13	4.13	4.58	4.13	4.13	4.13	4.41	5.96	4.13	4.1	4.13	4.28	4.13	5.13	4.12	1.04	0.83078	-1.2	1	1.04	0.803241	-1.24	0.128924	1	0.999664	1.25	0.171518	hypothetical protein				EHI_050840	EAL51242	XP_656628	XM_651536	10.t00021
10.m00337_x_at	8.75	9.96	11.26	9.22	12.2	8.79	9.59	9.2	8.4	7.91	8.07	9.94	9.96	9.4	8.12	-1	1	1.06	1	1.22	0.222756	1.06	0.805498	1.23	0.297116	1.16	0.480708	hypothetical protein				EHI_050840	EAL51242	XP_656628	XM_651536	10.t00021
10.m00338_at	149.41	140	184.41	165.22	168.23	171.08	160.85	170.59	181.76	167.2	166.23	156.83	168.16	165.65	171.58	-1.07	0.598231	-1.06	1	-1.09	0.479632	1.02	0.961475	-1.02	0.934792	-1.04	0.864326	DNA-directed RNA polymerase III subunit, putative				EHI_050830	EAL51243	XP_656629	XM_651537	10.t00022
10.m00338_x_at	137.31	130.36	182.98	169.22	161.25	172.74	149.16	190.94	171.45	181.91	153.09	148.51	167.67	168.76	168.39	-1.13	0.487517	-1.14	1	-1.13	0.474757	-1.01	0.998916	-1	0.99758	1	1	DNA-directed RNA polymerase III subunit, putative				EHI_050830	EAL51243	XP_656629	XM_651537	10.t00022
10.m00339_at	207.67	226.96	157.32	201.9	215.86	209.26	162.9	203	308.93	292.26	240.42	195	208.93	181.85	278.95	-1.07	0.744823	1.07	1	-1.43	0.0722212	1.15	0.523017	-1.34	0.203388	-1.53	0.0732539	protein kinase, putative	GO:0004672-protein kinase activity//GO:0004674-protein serine/threonine kinase activity//GO:0004713-protein-tyrosine kinase activity//GO:0005524-ATP binding	GO:0006468-protein amino acid phosphorylation	NA	EHI_050820	EAL51244	XP_656630	XM_651538	10.t00023
10.m00339_x_at	148.67	166.19	82.57	136.58	156.53	146.83	96.37	134.74	187.07	166.58	162.18	126.83	146.42	113.95	171.61	-1.15	0.64393	1.11	1	-1.35	0.300757	1.28	0.444912	-1.17	0.672262	-1.51	0.249755	protein kinase, putative	GO:0004672-protein kinase activity//GO:0004674-protein serine/threonine kinase activity//GO:0004713-protein-tyrosine kinase activity//GO:0005524-ATP binding	GO:0006468-protein amino acid phosphorylation	NA	EHI_050820	EAL51244	XP_656630	XM_651538	10.t00023
10.m00340_at	445.06	497.74	273.96	179.02	211.36	190.85	365.26	411.15	353.73	295.94	390.06	392.98	193.29	387.53	344.35	2.03	0.0133108	1.01	1	1.14	0.607574	-2	0.0238224	-1.78	0.0786683	1.13	0.741323	hypothetical protein				EHI_050810	EAL51245	XP_656631	XM_651539	10.t00024
10.m00342_at	518.21	592.93	421.03	263.12	377.92	302.01	494.48	545.14	673.53	619.03	631.16	505.76	310.83	519.2	640.82	1.63	0.0183617	-1.03	1	-1.27	0.211669	-1.67	0.024846	-2.06	0.0253894	-1.23	0.362784	structural maintenance of chromosomes protein	GO:0005515-protein binding//GO:0005524-ATP binding//GO:0016887-ATPase activity	GO:0051276-chromosome organization and biogenesis	GO:0005694-chromosome	EHI_050790	EAL51197	XP_656581	XM_651489	10.t00026
10.m00343_at	51.9	42.91	59.03	51.08	44.1	44.68	59	51.08	51.15	36.49	51.08	50.85	46.51	54.9	45.69	1.09	0.676634	-1.08	1	1.11	0.594229	-1.18	0.456506	1.02	0.969703	1.2	0.453837	U1snRNP-specific protein, putative	GO:0003676-nucleic acid binding	NA	NA	EHI_050780	EAL51198	XP_656582	XM_651490	10.t00027
10.m00343_x_at	163.44	165.92	158.36	137.08	133.52	141.09	174.68	164.62	152.58	116.84	165.1	162.54	137.19	169.58	143.31	1.18	0.219842	-1.04	1	1.13	0.385147	-1.24	0.175854	-1.04	0.83982	1.18	0.3428	U1snRNP-specific protein, putative	GO:0003676-nucleic acid binding	NA	NA	EHI_050780	EAL51198	XP_656582	XM_651490	10.t00027
10.m00344_at	213.38	189.5	323.24	218.26	187.51	227.19	231.3	218.79	204.48	216.77	207.48	235.56	210.28	224.96	209.51	1.12	0.610803	1.05	1	1.12	0.58921	-1.07	0.83626	1	0.999664	1.07	0.831584	hypothetical protein				EHI_050770	EAL51199	XP_656583	XM_651491	10.t00028
10.m00344_x_at	343.87	244.27	509.88	314.42	286.08	338.85	365.17	323.65	296.37	279.02	303.25	349.87	312.37	343.78	292.7	1.12	0.699063	1.02	1	1.2	0.504538	-1.1	0.802408	1.07	0.877013	1.17	0.6522	hypothetical protein				EHI_050770	EAL51199	XP_656583	XM_651491	10.t00028
10.m00345_at	2018.26	2036.35	1925.34	2084.12	2162.27	2175.51	1944.49	1986.14	1798.72	2046.63	1898.13	1992.72	2140.25	1965.2	1911.8	-1.07	0.412847	1.01	1	1.04	0.65526	1.09	0.388322	1.12	0.288799	1.03	0.846673	mutT nudix family protein				EHI_050760	EAL51200	XP_656584	XM_651492	10.t00029
10.m00346_at	61.67	62.95	42.28	76.25	64.86	74.68	46.53	51.94	64.45	64.7	58.37	54.76	71.75	49.16	62.44	-1.31	0.127959	1.11	1	-1.14	0.475701	1.46	0.0678206	1.15	0.540081	-1.27	0.28753	protein phosphatase, putative	GO:0003824-catalytic activity	NA	NA	EHI_050750	EAL51201	XP_656585	XM_651493	10.t00030
10.m00347_at	2201.93	2355.9	1875.68	2939.54	2920.79	2829.39	2273.48	2323.84	2376.45	2767.79	2353.55	2134.88	2896.17	2298.52	2492.27	-1.36	0.022663	-1.08	1	-1.17	0.215797	1.26	0.0923017	1.16	0.311546	-1.08	0.618724	L-asparaginase, putative	GO:0003824-catalytic activity//GO:0004067-asparaginase activity	GO:0006520-amino acid metabolism//GO:0008152-metabolism	NA	EHI_050740	EAL51202	XP_656586	XM_651494	10.t00031
10.m00348_at	84.36	96.05	75.2	52.77	55.49	59.09	93.64	78.21	66.28	59.57	64	84.78	55.72	85.58	63.22	1.52	0.00893949	-1.01	1	1.34	0.0472662	-1.54	0.0139383	-1.13	0.444122	1.35	0.0782447	hypothetical protein				EHI_050730	EAL51203	XP_656587	XM_651495	10.t00032
10.m00348_x_at	115.74	121.03	76.31	70.91	72.14	57.36	104.74	102.88	75.52	81.13	89.16	102.25	66.45	103.81	81.75	1.54	0.0450865	-1.02	1	1.25	0.289501	-1.56	0.0615136	-1.23	0.416975	1.27	0.3565	hypothetical protein				EHI_050730	EAL51203	XP_656587	XM_651495	10.t00032
10.m00349_at	230.81	223.39	351.45	290.32	255.22	253.68	261.23	235.06	235.73	271.66	240.63	262.66	265.88	247.8	248.85	-1.01	0.980008	1.06	1	1.06	0.812569	1.07	0.808863	1.07	0.820502	-1	0.997952	paxillin, putative	GO:0008270-zinc ion binding	NA	NA	EHI_050720	EAL51204	XP_656588	XM_651496	10.t00033
10.m00349_x_at	261.55	259.07	394.08	286.73	287.69	318.7	315.02	257.28	286.63	308.36	285.27	298.89	297.34	284.69	293.23	1.01	0.997059	1.05	1	1.02	0.942945	1.04	0.898313	1.01	0.97819	-1.03	0.937096	paxillin, putative	GO:0008270-zinc ion binding	NA	NA	EHI_050720	EAL51204	XP_656588	XM_651496	10.t00033
10.m00350_at	28.79	31.06	26.27	33.85	32.94	42.56	30.11	31.79	31.06	27.13	25.1	28.64	36.21	30.94	27.66	-1.26	0.108609	-1.08	1	1.04	0.841222	1.17	0.344719	1.31	0.141983	1.12	0.561077	hypothetical protein				EHI_050710	EAL51205	XP_656589	XM_651497	10.t00034
10.m00350_x_at	39.52	36.61	31.69	41.56	43.73	39.38	42.8	43.88	39.3	37.1	34.08	35.79	41.52	43.34	36.77	-1.16	0.197504	-1.21	1	-1.03	0.847057	-1.04	0.805473	1.13	0.403979	1.18	0.260891	hypothetical protein				EHI_050710	EAL51205	XP_656589	XM_651497	10.t00034
10.m00351_at	2217.2	2205.27	2357.14	2489.5	2659.59	2783.66	2085.54	2302.36	2362.55	2552.31	2440.59	2258.83	2641.48	2191.27	2450.59	-1.17	0.093823	1.03	1	-1.08	0.394404	1.21	0.0789473	1.08	0.520414	-1.12	0.339276	hypothetical protein				EHI_050700	EAL51206	XP_656590	XM_651498	10.t00035
10.m00352_at	216.39	228.99	176.14	229.48	219.28	225.4	219.12	229.52	201.22	200.6	204.44	205.89	224.68	224.26	202.08	-1.09	0.461116	-1.09	1	1.02	0.900694	1	1	1.11	0.468647	1.11	0.489982	hypothetical protein				EHI_050690	EAL51207	XP_656591	XM_651499	10.t00036
10.m00352_x_at	305.03	320.84	276.35	348.35	307.01	320.61	340.13	367.45	332.72	298.64	302.93	300.17	324.88	353.53	311.07	-1.08	0.463962	-1.18	1	-1.04	0.768252	-1.09	0.500442	1.04	0.775201	1.14	0.339276	hypothetical protein				EHI_050690	EAL51207	XP_656591	XM_651499	10.t00036
10.m00353_at	4.2	4.21	4.08	4.19	4.19	4.17	4.65	4.19	4.19	4.19	4.31	4.16	4.18	4.42	4.23	-1	0.980243	-1.06	1	-1.02	0.870373	-1.06	0.584983	-1.01	0.947352	1.04	0.708905	hypothetical protein	NA	GO:0006886-intracellular protein transport	NA	EHI_050680	EAL51208	XP_656592	XM_651500	10.t00037
10.m00353_x_at	4.26	4.35	4.24	4.28	4.25	4.25	4.26	4.26	4.31	4.36	4.38	4.28	4.26	4.26	4.35	1	0.974005	1	1	-1.02	0.856202	1	1	-1.02	0.852009	-1.02	0.854784	hypothetical protein	NA	GO:0006886-intracellular protein transport	NA	EHI_050680	EAL51208	XP_656592	XM_651500	10.t00037
10.m00354_at	287.5	234.68	227.04	474.73	433.51	415.19	275.05	282.91	314	275.22	256.65	248.35	440.45	278.95	280.96	-1.77	0.0030941	-1.12	1	-1.13	0.378029	1.58	0.0121958	1.57	0.0382985	-1.01	0.985061	hypothetical protein				EHI_050670	EAL51209	XP_656593	XM_651501	10.t00038
10.m00354_x_at	232.13	220.68	212.26	388.14	386.96	390.22	234.82	244.56	261.77	223.46	239.12	221.54	388.44	239.64	240.95	-1.75	0.000651522	-1.08	1	-1.09	0.384175	1.62	0.00229994	1.61	0.00943595	-1.01	0.9824	hypothetical protein				EHI_050670	EAL51209	XP_656593	XM_651501	10.t00038
10.m00355_at	77.55	103.86	45.18	104.26	112.91	89.4	75.31	75.19	128.43	78.52	93.48	71.39	101.71	75.25	98.05	-1.42	0.283469	-1.05	1	-1.37	0.357697	1.35	0.435707	1.04	0.960838	-1.3	0.544948	conserved hypothetical protein				EHI_050660	EAL51210	XP_656594	XM_651502	10.t00039
10.m00356_at	1616.72	1897.61	1006.46	984.97	1067.02	960.58	1229.36	1327.11	1636.61	1494.39	1715.39	1456.17	1003.17	1277.3	1612.83	1.45	0.109229	1.14	1	-1.11	0.689157	-1.27	0.363475	-1.61	0.114378	-1.26	0.435965	protein kinase, putative	GO:0004672-protein kinase activity//GO:0004674-protein serine/threonine kinase activity//GO:0004713-protein-tyrosine kinase activity//GO:0004872-receptor activity//GO:0005524-ATP binding	GO:0006468-protein amino acid phosphorylation	NA	EHI_050650	EAL51211	XP_656595	XM_651503	10.t00040
10.m00356_x_at	2476.04	3080.06	1738.47	1726.06	1846.82	1727.87	2193.85	2124.66	3071.47	2758.05	2938.03	2366.8	1766.03	2158.98	2919.68	1.34	0.147081	1.1	1	-1.23	0.319588	-1.22	0.391098	-1.65	0.0713724	-1.35	0.241582	protein kinase, putative	GO:0004672-protein kinase activity//GO:0004674-protein serine/threonine kinase activity//GO:0004713-protein-tyrosine kinase activity//GO:0004872-receptor activity//GO:0005524-ATP binding	GO:0006468-protein amino acid phosphorylation	NA	EHI_050650	EAL51211	XP_656595	XM_651503	10.t00040
10.m00360_at	14.21	12.83	15.94	12.83	12.83	12.75	12.75	14.72	12.83	7.19	12.83	14.27	12.8	13.7	10.58	1.11	0.690854	1.04	1	1.35	0.233948	-1.07	0.867188	1.21	0.53412	1.29	0.404014	hypothetical protein				EHI_050600	EAL51215	XP_656599	XM_651507	10.t00044
10.m00362_at	3007.68	2911.14	2574.17	4736.03	4300.4	4397.36	2406.8	2431.08	3336.07	3638.99	3117.95	2824.73	4474.09	2418.91	3357.6	-1.58	0.00289793	1.17	1	-1.19	0.12792	1.85	0.00143317	1.33	0.0603811	-1.39	0.0293633	cysteine proteinase, putative	GO:0004197-cysteine-type endopeptidase activity//GO:0008234-cysteine-type peptidase activity	GO:0006508-proteolysis and peptidolysis	NA	EHI_050570	EAL51216	XP_656602	XM_651510	10.t00046
10.m00363_at	219.67	178.42	392.23	529.69	494.86	546.94	250.53	239.76	464.48	441.47	419.79	248.65	523.38	245.09	441.54	-2.1	0.018128	1.01	1	-1.78	0.0611595	2.14	0.0279211	1.19	0.63966	-1.8	0.0995672	hypothetical protein				EHI_050560	EAL51217	XP_656603	XM_651511	10.t00047
10.m00363_x_at	233.91	188.69	392.82	533.98	535.87	547.62	239.02	232.34	432.69	469.38	429.79	258.82	539.12	235.66	443.59	-2.08	0.0140276	1.1	1	-1.71	0.0578543	2.29	0.014499	1.22	0.548579	-1.88	0.0627219	hypothetical protein				EHI_050560	EAL51217	XP_656603	XM_651511	10.t00047
10.m00365_at	5.13	5.14	6.15	5.47	5.65	5.71	5.39	5.29	6.5	5.47	5.48	5.45	5.61	5.34	5.79	-1.03	0.857963	1.02	1	-1.06	0.626695	1.05	0.76822	-1.03	0.860566	-1.08	0.602596	hypothetical protein	GO:0004842-ubiquitin-protein ligase activity//GO:0004869-cysteine protease inhibitor activity	GO:0006512-ubiquitin cycle	NA	EHI_050540	EAL51219	XP_656605	XM_651513	10.t00049
10.m00365_x_at	13.44	12.26	15.15	15.62	17.07	16.25	13.27	13.43	18.3	22.96	15.47	13.57	16.3	13.35	18.66	-1.2	0.257893	1.02	1	-1.38	0.0751015	1.22	0.278402	-1.14	0.513576	-1.4	0.111416	hypothetical protein	GO:0004842-ubiquitin-protein ligase activity//GO:0004869-cysteine protease inhibitor activity	GO:0006512-ubiquitin cycle	NA	EHI_050540	EAL51219	XP_656605	XM_651513	10.t00049
10.m00366_at	5.94	5.77	5.77	6.12	7.61	7.86	5.77	5.77	5.77	5.46	5.77	5.82	7.15	5.77	5.66	-1.23	0.0799025	1.01	1	1.03	0.838145	1.24	0.100758	1.26	0.116221	1.02	0.935126	hypothetical protein				EHI_050530	EAL51220	XP_656606	XM_651514	10.t00050
10.m00366_x_at	4.16	4.16	4.16	4.16	4.49	4.16	4.16	4.16	4.16	4.53	4.16	4.16	4.26	4.16	4.28	-1.02	0.801764	1	1	-1.03	0.762178	1.02	0.849215	-1	0.994338	-1.03	0.831829	hypothetical protein				EHI_050530	EAL51220	XP_656606	XM_651514	10.t00050
10.m00367_at	1888.14	2029.29	1543.97	2258.34	2196.07	2449.87	1781.75	2022.87	2171.26	2232.3	2202.95	1808.59	2298.93	1898.49	2202.03	-1.27	0.0686133	-1.05	1	-1.22	0.146773	1.21	0.182012	1.04	0.823676	-1.16	0.363202	hypothetical protein				EHI_050520	EAL51221	XP_656607	XM_651515	10.t00051
10.m00370_s_at	980.63	963.76	722.21	1306.73	1267.32	1204.29	825.11	1049.51	992.11	1031.36	1022.87	880.46	1258.74	930.57	1015.3	-1.43	0.0336705	-1.06	1	-1.15	0.377265	1.35	0.0899149	1.24	0.26383	-1.09	0.691315	hypothetical protein				no direct link	EAL51193	XP_656571	XM_651479	10.t00054
10.m00371_s_at	1602.74	1680.85	846.33	2029.58	1924.84	1819.83	1619.3	1665.74	1514.03	1723.55	1543.08	1316.16	1922.84	1642.36	1590.92	-1.46	0.146215	-1.25	1	-1.21	0.486581	1.17	0.640636	1.21	0.575575	1.03	0.956632	hypothetical protein				EHI_050510	EAL51194	XP_656572	XM_651480	10.t00055
10.m00372_s_at	858.2	831.47	753.67	920.97	901.96	855.55	836.41	912.03	862.07	903.92	863.42	813.21	892.4	873.4	876.26	-1.1	0.313244	-1.07	1	-1.08	0.434258	1.02	0.89734	1.02	0.914279	-1	0.992822	conserved hypothetical protein				EHI_050500	EAL51185	XP_656573	XM_651481	10.t00056
10.m00375_at	677.35	519.3	774.5	742.09	675.37	759	603.37	590.59	606.08	759.92	683.81	648.26	724.57	596.94	680.37	-1.12	0.533798	1.09	1	-1.05	0.808715	1.21	0.316888	1.06	0.803343	-1.14	0.563246	hypothetical protein				EHI_050470	EAL51188	XP_656576	XM_651484	10.t00059
10.m00382_s_at	65.12	55.06	65.8	40.91	41.37	43.17	60.64	65.04	41.02	38.54	36.3	61.79	41.81	62.8	38.57	1.48	0.00548472	-1.02	1	1.6	0.00382968	-1.5	0.0079553	1.08	0.558176	1.63	0.00868812	Meiotic recombination protein DMC1, putative	GO:0003684-damaged DNA binding//GO:0005524-ATP binding//GO:0008094-DNA-dependent ATPase activity	GO:0006281-DNA repair//GO:0006310-DNA recombination	NA	EHI_050430	EAL51177	XP_656563	XM_651471	10.t00066
10.m00384_at	190.17	194.7	149.35	218.74	236.87	218.84	193.95	208.25	273.21	260.48	227.03	176.84	224.66	200.97	252.81	-1.27	0.0886162	-1.14	1	-1.43	0.0296031	1.12	0.497502	-1.13	0.498706	-1.26	0.190648	hypothetical protein				EHI_050410	EAL51179	XP_656565	XM_651473	10.t00068
10.m00384_x_at	163.15	170	135.78	188.71	176.98	177.87	163.59	172.86	218.13	207.04	180.56	155.58	181.11	168.16	201.28	-1.16	0.220892	-1.08	1	-1.29	0.0638068	1.08	0.647003	-1.11	0.506019	-1.2	0.254593	hypothetical protein				EHI_050410	EAL51179	XP_656565	XM_651473	10.t00068
10.m00385_at	446.71	458.12	782.12	481.48	456.68	490.17	584.39	523.8	400.07	441.61	427.06	542.95	475.9	553.27	422.56	1.14	0.577812	-1.02	1	1.28	0.27677	-1.16	0.58234	1.13	0.691036	1.31	0.33831	hypothetical protein				EHI_050380	EAL51180	XP_656566	XM_651474	10.t00069
10.m00386_at	83.56	68.61	127.68	157.93	112.34	102.07	87.83	83.27	89.51	103.6	84.35	90.12	121.89	85.52	92.14	-1.35	0.261341	1.05	1	-1.02	0.955201	1.43	0.244134	1.32	0.409961	-1.08	0.870152	hypothetical protein	GO:0003824-catalytic activity	GO:0008152-metabolism	NA	EHI_050370	EAL51181	XP_656567	XM_651475	10.t00070
10.m00386_x_at	50.85	39.13	92.61	101.1	79.91	81.99	70.59	58.13	61.7	61.06	64.31	56.9	87.17	64.06	62.34	-1.53	0.166497	-1.13	1	-1.1	0.801735	1.36	0.389715	1.4	0.388481	1.03	0.971225	hypothetical protein	GO:0003824-catalytic activity	GO:0008152-metabolism	NA	EHI_050370	EAL51181	XP_656567	XM_651475	10.t00070
10.m00387_at	758.43	791.35	412.02	513.2	504.26	465.2	616.24	729.5	641.01	523.25	644.76	627.67	493.77	670.48	600.24	1.27	0.366865	-1.07	1	1.05	0.895267	-1.36	0.307646	-1.22	0.565707	1.12	0.784549	oxysterol binding protein, putative	NA	GO:0008202-steroid metabolism	NA	EHI_050360	EAL51182	XP_656568	XM_651476	10.t00071
10.m00387_x_at	712.74	759.47	413.04	492.59	516.09	504.73	652.08	722.29	720.3	610.32	703.82	606.94	504.38	686.29	676.36	1.2	0.442248	-1.13	1	-1.11	0.67524	-1.36	0.247287	-1.34	0.317829	1.01	0.980548	oxysterol binding protein, putative	NA	GO:0008202-steroid metabolism	NA	EHI_050360	EAL51182	XP_656568	XM_651476	10.t00071
10.UTR_m00319_x_at	4.15	6.6	4.14	4.89	4.32	5.22	4.26	4.12	3.38	7.76	4.14	4.84	4.8	4.19	4.77	1.01	0.998586	1.16	1	1.01	0.979774	1.15	0.785542	1.01	0.999964	-1.14	0.809239	actin	GO:0003774-motor activity//GO:0005200-structural constituent of cytoskeleton//GO:0005515-protein binding	NA	GO:0005884-actin filament
10.UTR_m00320-a_x_at	4.12	6.66	4.12	4.12	4.24	4.12	4.12	4.12	4.6	4.83	4.47	4.83	4.16	4.12	4.63	1.16	0.445017	1.17	1	1.04	0.854208	1.01	0.996205	-1.11	0.677671	-1.12	0.665828	hypothetical protein
10.UTR_m00320-b_x_at	17.2	15.51	17.03	26.37	24.46	17.96	12.46	17.22	18.24	20.36	17.03	16.56	22.63	14.64	18.49	-1.37	0.108641	1.13	1	-1.12	0.58921	1.55	0.0568092	1.22	0.406537	-1.26	0.344127	hypothetical protein
10.UTR_m00322-a_x_at	216.13	186.71	194.61	227.58	242.43	200.26	189.17	205.15	200.26	200.26	199.2	198.77	222.73	197	199.9	-1.12	0.294754	1.01	1	-1.01	0.975049	1.13	0.324113	1.11	0.431676	-1.01	0.951565	116 kda u5 small nuclear ribonucleo protein component, putative	GO:0005524-ATP binding//GO:0005525-GTP binding	GO:0006412-protein biosynthesis	NA
10.UTR_m00322-b_x_at	80.8	77.36	81.69	96.71	95.4	88.73	87.4	79.76	70.03	118.57	86.49	79.93	93.55	83.49	89.55	-1.17	0.414395	-1.04	1	-1.12	0.568392	1.12	0.641889	1.04	0.892224	-1.07	0.81664	116 kda u5 small nuclear ribonucleo protein component, putative	GO:0005524-ATP binding//GO:0005525-GTP binding	GO:0006412-protein biosynthesis	NA
10.UTR_m00326-a_x_at	5824.8	5230.66	6876.33	5539.66	5868.46	6196.88	6133.38	5707.38	5473.19	5554.23	5915.03	5939.25	5862.19	5916.55	5644.26	1.01	0.956253	1	1	1.05	0.710322	-1.01	0.984463	1.04	0.84388	1.05	0.810189	hypothetical protein
10.UTR_m00329-a_x_at	222.84	277.56	239.98	144.52	155.18	174.36	267.59	238.24	122.1	139.54	145.77	245.76	157.55	252.49	135.43	1.56	0.00854539	-1.03	1	1.81	0.00403152	-1.6	0.0115471	1.16	0.377055	1.86	0.00868812	hypothetical protein
10.UTR_m00329-b_x_at	4.16	4.01	4.06	4.27	4.14	4.12	4.16	4.12	4.18	4.15	4.26	4.08	4.18	4.14	4.2	-1.02	0.789108	-1.01	1	-1.03	0.725839	1.01	0.962355	-1	0.983042	-1.01	0.923807	hypothetical protein
10.UTR_m00330-a_x_at	14.15	17.59	10.35	12.77	13.44	12.69	12.69	16.92	12.77	15.41	12.82	13.71	12.96	14.65	13.61	1.06	0.846141	-1.07	1	1.01	0.98529	-1.13	0.671223	-1.05	0.897664	1.08	0.836797	SH3 domain protein
10.UTR_m00330-b_x_at	5.58	5.46	4.61	4.67	4.64	4.65	11.63	12.04	4.29	4.67	4.74	5.2	4.65	11.83	4.56	1.12	0.282981	-2.28	0.0112787	1.14	0.224428	-2.54	0.000268794	1.02	0.911925	2.59	0.00070987	SH3 domain protein
10.UTR_m00331_x_at	4.3	5.86	4.24	4.33	4.31	4.3	6.96	4.4	4.32	8.89	6.85	4.75	4.32	5.53	6.41	1.1	0.803237	-1.16	1	-1.35	0.350611	-1.28	0.498661	-1.48	0.301257	-1.16	0.749026	(2r)-phospho-3-sulfolactate synthase, putative	NA	GO:0019295-coenzyme M biosynthesis	NA
10.UTR_m00332-a_at	635.71	652.72	392.55	596.02	603.22	498.13	676.86	799.42	599.04	602.36	595.53	546.13	563.67	735.59	598.97	-1.03	0.929017	-1.35	1	-1.1	0.69764	-1.31	0.273025	-1.06	0.858782	1.23	0.46154	hypothetical protein
10.UTR_m00332-b_x_at	8.31	8.31	6.21	9.28	8.31	8.31	8	9.91	10.69	7.03	8.31	7.54	8.62	8.9	8.55	-1.14	0.529196	-1.18	1	-1.13	0.55513	-1.03	0.942052	1.01	0.992089	1.04	0.913258	hypothetical protein
10.UTR_m00335-a_x_at	4.79	4.58	5.01	5.32	6.7	4.94	4.12	4.79	8.1	4.79	4.97	4.79	5.6	4.44	5.78	-1.17	0.517608	1.08	1	-1.21	0.434614	1.26	0.385487	-1.03	0.95102	-1.3	0.37631	hypothetical protein
10.UTR_m00335-b_x_at	17.94	25.88	10.64	9.69	9.09	8.18	34.03	10.27	9.74	9.72	10.24	17.03	8.97	18.7	9.9	1.9	0.185279	-1.1	1	1.72	0.28536	-2.08	0.17991	-1.1	0.910604	1.89	0.304422	hypothetical protein
10.UTR_m00336-a_x_at	10.02	12.34	9.46	11.25	13.42	9.4	10.69	11.21	10.52	7.48	9.89	10.54	11.24	10.95	9.19	-1.07	0.793481	-1.04	1	1.15	0.513117	1.03	0.956866	1.22	0.425771	1.19	0.506472	LIM domain protein	GO:0008270-zinc ion binding	NA	NA
10.UTR_m00336-b_x_at	5.6	5.46	5.6	5.6	5.58	5.6	5.6	5.6	8.59	5.6	5.6	5.55	5.59	5.6	6.46	-1.01	0.990465	-1.01	1	-1.16	0.401629	-1	1	-1.16	0.514573	-1.15	0.532245	LIM domain protein	GO:0008270-zinc ion binding	NA	NA
10.UTR_m00337_x_at	9.64	9.88	11.84	15.55	14.22	11.73	22.46	8.86	21.45	40.87	15.15	10.41	13.74	14.11	23.68	-1.32	0.572108	-1.36	1	-2.27	0.0998664	-1.03	0.992365	-1.72	0.342434	-1.68	0.38073	hypothetical protein
10.UTR_m00338-a_x_at	25.93	24.52	41.62	25.93	22.65	26.26	33.77	25.93	25.77	25.93	25.93	29.8	24.89	29.6	25.88	1.2	0.428352	1.01	1	1.15	0.54551	-1.19	0.517694	-1.04	0.92878	1.14	0.668073	DNA-directed RNA polymerase III subunit, putative
10.UTR_m00339_x_at	4.21	5.44	4.22	6.29	4.22	4.21	4.51	4.12	4.37	4.22	4.35	4.59	4.82	4.31	4.31	-1.05	0.847082	1.06	1	1.06	0.781605	1.12	0.656121	1.12	0.665941	1	1	protein kinase, putative	GO:0004672-protein kinase activity//GO:0004674-protein serine/threonine kinase activity//GO:0004713-protein-tyrosine kinase activity//GO:0005524-ATP binding	GO:0006468-protein amino acid phosphorylation	NA
10.UTR_m00342-a_x_at	367.38	357.57	361.18	439.11	427.97	461.67	353.57	407.7	405.73	407.7	450.55	362.02	442.7	379.67	420.83	-1.22	0.0468142	-1.05	1	-1.16	0.140306	1.17	0.154939	1.05	0.697079	-1.11	0.404208	structural maintenance of chromosomes protein	GO:0005515-protein binding//GO:0005524-ATP binding//GO:0016887-ATPase activity	GO:0051276-chromosome organization and biogenesis	GO:0005694-chromosome
10.UTR_m00345_x_at	31.19	23.48	46.07	35.73	32.24	38	37.7	26.11	31.76	41.65	39.21	32.31	35.24	31.37	37.29	-1.09	0.800238	1.03	1	-1.15	0.630089	1.12	0.771905	-1.06	0.909962	-1.19	0.655037	mutT nudix family protein
10.UTR_m00347-a_at	68.67	54.68	53.91	84.9	87.32	67	55.09	69.92	71.66	86.13	65.33	58.71	79.2	62.06	73.88	-1.35	0.112405	-1.06	1	-1.26	0.241379	1.28	0.249437	1.07	0.803343	-1.19	0.476711	L-asparaginase, putative	GO:0003824-catalytic activity//GO:0004067-asparaginase activity	GO:0006520-amino acid metabolism//GO:0008152-metabolism	NA
10.UTR_m00348-a_x_at	4.12	4.51	4.12	4.12	4.12	4.12	4.12	4.12	4.12	4.92	4.12	4.25	4.12	4.12	4.37	1.03	0.811653	1.03	1	-1.03	0.810686	1	1	-1.06	0.663274	-1.06	0.680644	hypothetical protein
10.UTR_m00350-a_x_at	150.37	148.03	238.89	183.84	164.95	171.77	172.21	168.74	173.59	221.58	204.03	174.54	173.35	170.47	198.73	1.01	0.995423	1.02	1	-1.14	0.550666	1.02	0.98107	-1.15	0.614101	-1.17	0.58036	hypothetical protein
10.UTR_m00353-a_x_at	116.36	103.35	86.48	116.36	123.56	112.01	115.04	128.13	122.35	115.06	114.39	101.32	117.22	121.41	117.22	-1.16	0.260159	-1.2	1	-1.16	0.281954	-1.04	0.874065	1	1	1.04	0.87391	hypothetical protein	NA	GO:0006886-intracellular protein transport	NA
10.UTR_m00354_x_at	4.2	4.21	4.2	4.21	4.21	4.21	6.77	4.04	4.97	4.29	4.43	4.2	4.21	5.23	4.55	-1	1	-1.25	1	-1.08	0.697292	-1.24	0.304325	-1.08	0.766212	1.15	0.579755	hypothetical protein
10.UTR_m00356-a_x_at	128.19	178.07	84.54	154.73	139.38	128.19	108.14	121.09	157.08	117.13	107.41	124.5	140.35	114.43	125.49	-1.13	0.720552	1.09	1	-1.01	0.988059	1.23	0.565775	1.12	0.792643	-1.1	0.847585	protein kinase, putative	GO:0004672-protein kinase activity//GO:0004674-protein serine/threonine kinase activity//GO:0004713-protein-tyrosine kinase activity//GO:0004872-receptor activity//GO:0005524-ATP binding	GO:0006468-protein amino acid phosphorylation	NA
10.UTR_m00357_x_at	8.09	11.8	8.09	8.09	8.09	7.9	8.09	8.09	9.64	8.22	8.09	9.18	8.03	8.09	8.62	1.14	0.43735	1.13	1	1.06	0.740356	-1.01	0.996997	-1.07	0.768291	-1.07	0.813275	Truncated P-glycoprotein 6	GO:0005524-ATP binding//GO:0016887-ATPase activity//GO:0042626-ATPase activity, coupled to transmembrane movement of substances	GO:0006810-transport	GO:0016021-integral to membrane
10.UTR_m00358-a_x_at	10.12	9.32	19.19	11.02	10.77	11.84	12.06	15.11	12.76	10.37	11.23	12.19	11.2	13.5	11.41	1.09	0.811521	-1.11	1	1.07	0.846784	-1.21	0.59687	-1.02	0.982159	1.18	0.672205	conserved hypothetical protein
10.UTR_m00359_x_at	5.41	6.71	5.37	5.37	4.84	5.01	5.37	7.29	5.37	6.65	5.8	5.8	5.07	6.26	5.92	1.14	0.425442	-1.08	1	-1.02	0.925852	-1.23	0.258425	-1.17	0.458898	1.06	0.837843	patatin-like phospholipase, putative	GO:0003824-catalytic activity//GO:0045735-nutrient reservoir activity	NA	NA
10.UTR_m00360-a_x_at	1206.75	1343.46	833.61	1048.51	1018.25	982.12	1226.9	1355.35	1066	996.63	1047.66	1105.61	1015.93	1289.53	1036.34	1.09	0.677369	-1.17	1	1.07	0.753003	-1.27	0.241464	-1.02	0.961252	1.24	0.342845	hypothetical protein
10.UTR_m00363_x_at	4.33	4.33	4.33	4.33	4.33	4.32	4.33	4.34	4.33	4.64	4.33	4.33	4.33	4.34	4.43	1	1	-1	1	-1.02	0.792845	-1	1	-1.02	0.838579	-1.02	0.86054	hypothetical protein
10.UTR_m00365-a_x_at	9744.7	10028.1	8728.55	9453.6	8880.58	8790.14	9490.33	9546.47	8447.86	8898.28	9165.52	9483.66	9036.73	9518.36	8832.22	1.05	0.634665	-1	1	1.07	0.457602	-1.05	0.669625	1.02	0.880286	1.08	0.538761	hypothetical protein	GO:0004842-ubiquitin-protein ligase activity//GO:0004869-cysteine protease inhibitor activity	GO:0006512-ubiquitin cycle	NA
10.UTR_m00366-a_x_at	4.12	4.93	4.12	4.78	4.12	4.12	4.14	4.48	4.12	4.12	4.12	4.38	4.33	4.3	4.12	1.01	0.96171	1.02	1	1.06	0.625085	1.01	0.994575	1.05	0.765585	1.04	0.813954	hypothetical protein
10.UTR_m00366-b_x_at	4.12	5.47	4.15	4.12	4.96	6.53	4.12	4.12	4.12	6.64	4.12	4.54	5.11	4.12	4.83	-1.13	0.688133	1.1	1	-1.06	0.842535	1.24	0.48778	1.06	0.902121	-1.17	0.665122	hypothetical protein
10.UTR_m00368_x_at	1161.96	1208.77	994.05	1525.08	1420.16	1507.17	1111.28	1305.53	1422.33	1431.48	1407.13	1117.67	1483.42	1204.5	1420.28	-1.33	0.0241486	-1.08	1	-1.27	0.0573056	1.23	0.105606	1.04	0.793177	-1.18	0.248312	hypothetical protein
10.UTR_m00369-a_x_at	4.12	4.12	4.12	4.12	4.12	4.12	4.12	4.12	4.12	4.2	4.2	4.12	4.12	4.12	4.17	1	1	1	1	-1.01	0.877655	1	1	-1.01	0.921286	-1.01	0.919117	conserved hypothetical protein
10.UTR_m00369-b_x_at	4.7	4.7	4.62	5.14	6.9	4.7	4.68	4.68	4.7	5.56	11.58	4.68	5.51	4.68	6.72	-1.18	0.669664	1	1	-1.44	0.30754	1.18	0.730328	-1.22	0.6615	-1.44	0.412244	conserved hypothetical protein
10.UTR_m00371_x_at	42.26	38.96	36.43	56.19	48.75	46.53	40.33	42	47.67	48.6	44.72	39.14	50.32	41.16	46.97	-1.29	0.0353225	-1.05	1	-1.2	0.123034	1.22	0.109653	1.07	0.634822	-1.14	0.348196	hypothetical protein
10.UTR_m00372-a_x_at	5.02	5.02	5.02	5.1	5.02	5.02	5.02	5.02	5.02	5.06	5.02	5.02	5.05	5.02	5.03	-1.01	0.970364	1	1	-1	0.981035	1.01	0.98107	1	0.992089	-1	0.990806	conserved hypothetical protein
10.UTR_m00372-b_x_at	4.89	4.89	4.98	5.4	4.98	9.87	4.9	6.41	5.1	4.89	4.98	4.92	6.43	5.6	4.99	-1.31	0.311248	-1.14	1	-1.01	0.975125	1.15	0.70104	1.29	0.449658	1.12	0.772281	conserved hypothetical protein
10.UTR_m00375_x_at	23.24	20.72	28.47	20.03	24.53	25.39	24.01	24.41	25.18	24.27	21.26	23.94	23.19	24.21	23.51	1.03	0.893254	-1.01	1	1.02	0.935693	-1.04	0.875655	-1.01	0.973611	1.03	0.924752	hypothetical protein
10.UTR_m00377-a_x_at	108.3	94.06	194.7	108.95	90.08	95.97	107.27	113.92	80.14	86.89	94.72	125.64	98.02	110.54	87.05	1.28	0.362988	1.14	1	1.44	0.195532	-1.13	0.754749	1.13	0.758253	1.27	0.500776	hypothetical protein
10.UTR_m00380-a_x_at	114.23	82.08	115.65	58.49	81.98	81.59	104.32	132.63	66.68	91.42	75.08	102.74	73.14	117.63	77.06	1.4	0.136725	-1.14	1	1.33	0.229318	-1.61	0.0736971	-1.05	0.893571	1.53	0.147151	hypothetical protein
10.UTR_m00380-b_x_at	5.35	4.63	4.41	4.63	4.63	4.63	5.28	4.63	4.63	4.72	4.72	4.78	4.63	4.95	4.69	1.03	0.802884	-1.04	1	1.02	0.885374	-1.07	0.619863	-1.01	0.952538	1.06	0.731057	hypothetical protein
10.UTR_m00382_x_at	5.45	5.45	5.56	5.72	5.45	5.45	5.45	5.45	5.97	5.45	5.91	5.48	5.54	5.45	5.77	-1.01	0.94784	1.01	1	-1.05	0.545016	1.02	0.913118	-1.04	0.70571	-1.06	0.590881	Meiotic recombination protein DMC1, putative	GO:0003684-damaged DNA binding//GO:0005524-ATP binding//GO:0008094-DNA-dependent ATPase activity	GO:0006281-DNA repair//GO:0006310-DNA recombination	NA
10.UTR_m00383-a_x_at	113.28	97.57	107.92	82.68	78.24	82.4	110.2	116.18	88.09	84.88	68.38	106.05	81.08	113.15	79.96	1.31	0.0437684	-1.07	1	1.33	0.0472357	-1.4	0.0319511	1.01	0.960838	1.42	0.0436209	hypothetical protein
10.UTR_m00383-b_x_at	4.1	4.12	4.12	4.12	4.12	4.77	5.35	4.12	4.12	4.12	4.2	4.11	4.32	4.69	4.15	-1.05	0.723294	-1.14	1	-1.01	0.963578	-1.09	0.591153	1.04	0.821333	1.13	0.43482	hypothetical protein
10.UTR_m00384-b_x_at	95.96	94.82	163.99	134.82	137.55	169.1	129.33	125.75	135.78	201.67	114.76	114.27	146.37	127.53	146.47	-1.28	0.406799	-1.12	1	-1.28	0.414739	1.15	0.735213	-1	1	-1.15	0.75097	hypothetical protein
10.UTR_m00386-a_x_at	220.09	175.75	311.47	219.12	170.6	190.4	249.59	212.41	150.46	184.15	177.47	229.25	192.36	230.25	170.05	1.19	0.458052	-1	1	1.35	0.215938	-1.2	0.515592	1.13	0.692272	1.35	0.299567	hypothetical protein	GO:0003824-catalytic activity	GO:0008152-metabolism	NA
10.UTR_m00390_x_at	4.19	10.94	4.19	4.19	4.19	4.19	7.64	4.19	4.19	5.26	4.21	5.77	4.19	5.66	4.53	1.38	0.455333	1.02	1	1.27	0.583373	-1.35	0.558233	-1.08	0.921286	1.25	0.711984	hypothetical protein	GO:0004197-cysteine-type endopeptidase activity	GO:0006508-proteolysis and peptidolysis	NA
10.UTR_m00394_x_at	17.54	19.65	15.99	22.27	22.78	17.71	15.19	16.94	19.83	24.14	19.13	17.66	20.79	16.04	20.92	-1.18	0.301328	1.1	1	-1.18	0.303453	1.3	0.146532	-1.01	0.992089	-1.3	0.187266	conserved hypothetical protein
100.m00121_at	685.24	556.03	536.82	574.07	528.27	595.08	637.53	624.55	409.62	525.48	444.49	589.19	565.11	631.01	457.37	1.04	0.816349	-1.07	1	1.29	0.101102	-1.12	0.519865	1.24	0.236072	1.38	0.085681	hypothetical protein				EHI_156230	EAL47524	XP_652911	XM_647819	100.t00005
100.m00121_x_at	497.36	457.99	467.93	482.4	444.18	463.77	522.62	505.01	392.18	441.51	365.89	474.13	463.19	513.74	398.65	1.02	0.866717	-1.08	1	1.19	0.11213	-1.11	0.374404	1.16	0.236461	1.29	0.0617412	hypothetical protein				EHI_156230	EAL47524	XP_652911	XM_647819	100.t00005
100.m00122_at	1235.42	894.79	1482.43	1738.81	1448.11	1605.26	1299.07	1150.4	1217.53	1338.76	1142.07	1178.97	1592.94	1222.48	1230.15	-1.35	0.129765	-1.04	1	-1.04	0.860922	1.3	0.235938	1.29	0.293688	-1.01	0.994263	conserved hypothetical protein				EHI_156240	EAL47525	XP_652912	XM_647820	100.t00006
100.m00122_x_at	1400.97	1064.15	1695.82	1887.05	1497.36	1705.82	1521.73	1232.27	1331.61	1524.67	1325.26	1362.29	1689.2	1369.37	1390.86	-1.24	0.281828	-1.01	1	-1.02	0.942057	1.23	0.362321	1.21	0.443647	-1.02	0.974844	conserved hypothetical protein				EHI_156240	EAL47525	XP_652912	XM_647820	100.t00006
100.m00123_at	9.96	9.64	10.19	11.06	12.21	14.33	7.49	10.12	12.19	10.98	11.49	9.93	12.46	8.71	11.55	-1.25	0.131895	1.14	1	-1.16	0.336499	1.43	0.0472528	1.08	0.712232	-1.33	0.142178	Endo excinuclease amino terminal domain, putative				EHI_156250	EAL47526	XP_652913	XM_647821	100.t00007
100.m00123_x_at	4.28	5.18	5.47	7.02	7.17	6.54	5.52	5.52	6.02	5.98	6.96	4.95	6.9	5.52	6.3	-1.39	0.019666	-1.12	1	-1.27	0.07938	1.25	0.118032	1.1	0.573276	-1.14	0.414373	Endo excinuclease amino terminal domain, putative				EHI_156250	EAL47526	XP_652913	XM_647821	100.t00007
100.m00124_at	9.53	9.65	13.12	18.43	15.54	14.53	11.5	9.46	11.47	8.49	9.77	10.65	16.09	10.43	9.84	-1.51	0.0453252	1.02	1	1.08	0.714072	1.54	0.0590154	1.64	0.0686515	1.06	0.856857	hydrolase, haloacid dehalogenase-like family	GO:0016787-hydrolase activity	GO:0008152-metabolism	NA	EHI_156260	EAL47527	XP_652914	XM_647822	100.t00008
100.m00124_x_at	8.57	7.16	11.57	8.57	12.49	8.95	8.46	8.51	9.94	8.51	9.04	8.92	9.86	8.48	9.14	-1.11	0.69132	1.05	1	-1.02	0.937125	1.16	0.58379	1.08	0.821866	-1.08	0.83619	hydrolase, haloacid dehalogenase-like family	GO:0016787-hydrolase activity	GO:0008152-metabolism	NA	EHI_156260	EAL47527	XP_652914	XM_647822	100.t00008
100.m00125_at	151.02	127.91	255.39	213.61	201.02	191.02	157.92	145.31	128.98	132.66	125.32	170.23	201.67	151.48	128.95	-1.18	0.510118	1.12	1	1.32	0.280215	1.33	0.307179	1.56	0.151029	1.17	0.634224	RNA-binding protein, putative	GO:0003676-nucleic acid binding	NA	NA	EHI_156270	EAL47528	XP_652915	XM_647823	100.t00009
100.m00125_x_at	164.04	125.21	247.71	202.78	191.54	202.1	162.97	158.19	139.14	151.88	133.5	171.99	198.74	160.56	141.3	-1.16	0.564819	1.07	1	1.22	0.420744	1.24	0.439679	1.41	0.245979	1.14	0.706797	RNA-binding protein, putative	GO:0003676-nucleic acid binding	NA	NA	EHI_156270	EAL47528	XP_652915	XM_647823	100.t00009
100.m00126_at	226.16	187.85	448.4	201.29	198.03	229.7	214.38	213.17	180.16	169.51	200.4	267.07	209.21	213.77	182.92	1.28	0.442452	1.25	1	1.46	0.243664	-1.02	0.987221	1.14	0.762539	1.17	0.733184	hypothetical protein	NA	NA	GO:0005622-intracellular	EHI_156280	EAL47529	XP_652916	XM_647824	100.t00010
100.m00126_x_at	225.39	208.96	472.86	215.95	225.51	250.53	220.96	234.28	200.42	191.49	197.08	281.35	230.21	227.52	196.29	1.22	0.527381	1.24	1	1.43	0.25359	1.01	0.998916	1.17	0.698122	1.16	0.741222	hypothetical protein	NA	NA	GO:0005622-intracellular	EHI_156280	EAL47529	XP_652916	XM_647824	100.t00010
100.m00127_at	42.48	31.31	52.8	66.12	58.31	61.81	34.27	44.02	50.48	49.32	32.75	41.26	62	38.84	43.36	-1.5	0.113709	1.06	1	-1.05	0.875717	1.6	0.109397	1.43	0.262254	-1.12	0.777911	hypothetical protein	NA	NA	GO:0005622-intracellular	EHI_156290	EAL47530	XP_652917	XM_647825	100.t00011
100.m00127_x_at	70.68	53.33	97.24	113.66	96.45	103.86	64.79	57.87	83.26	69.74	75.65	71.57	104.42	61.23	76.02	-1.46	0.0940057	1.17	1	-1.06	0.81937	1.71	0.0459751	1.37	0.250898	-1.24	0.452051	hypothetical protein	NA	NA	GO:0005622-intracellular	EHI_156290	EAL47530	XP_652917	XM_647825	100.t00011
100.m00128_at	123.43	100.84	151.05	176.89	126.55	133.49	100.47	100	132.37	145.23	122.93	123.42	144.04	100.23	133.2	-1.17	0.43698	1.23	1	-1.08	0.725266	1.44	0.103814	1.08	0.784237	-1.33	0.249445	hypothetical protein				EHI_156300	EAL47531	XP_652918	XM_647826	100.t00012
100.m00128_x_at	148.09	91.42	188.31	188.73	162.72	166.04	131.99	119.8	162.89	166.21	143.69	136.61	172.12	125.74	157.27	-1.26	0.375726	1.09	1	-1.15	0.607562	1.37	0.282581	1.09	0.817504	-1.25	0.510446	hypothetical protein				EHI_156300	EAL47531	XP_652918	XM_647826	100.t00012
100.m00130_at	160.21	166.9	112.57	103.1	108.37	96.07	92.22	127.67	138.76	93.87	134.16	144.39	102.39	108.51	120.45	1.41	0.144668	1.33	1	1.2	0.459885	-1.06	0.889515	-1.18	0.596296	-1.11	0.770367	acyl-CoA synthetase, putative	GO:0003824-catalytic activity	GO:0008152-metabolism	NA	EHI_156320	EAL47533	XP_652920	XM_647828	100.t00014
100.m00130_x_at	218.68	202.54	149.29	126.34	154.48	137.06	134.05	181.76	160.56	185.97	187.41	187.7	138.81	156.09	177.54	1.35	0.12501	1.2	1	1.06	0.809831	-1.12	0.644335	-1.28	0.314055	-1.14	0.632665	acyl-CoA synthetase, putative	GO:0003824-catalytic activity	GO:0008152-metabolism	NA	EHI_156320	EAL47533	XP_652920	XM_647828	100.t00014
100.m00131_at	5519.36	6009.55	2431.28	3982.47	4284.72	3655.47	4397.76	4359.4	5586.91	4861.78	5797.58	4320.38	3965.88	4378.54	5400.14	1.09	0.847887	-1.01	1	-1.25	0.526948	-1.1	0.859562	-1.36	0.47025	-1.23	0.655493	hypothetical protein	GO:0003677-DNA binding	GO:0006334-nucleosome assembly	GO:0000786-nucleosome//GO:0005634-nucleus	EHI_156330	EAL47534	XP_652921	XM_647829	100.t00015
100.m00131_x_at	5573.38	6053.61	2416.33	3878.91	4339.44	3653.08	4418.93	4473.54	5604.7	4789.35	5947.1	4336.07	3947	4446.15	5424.73	1.1	0.833239	-1.03	1	-1.25	0.534564	-1.13	0.824923	-1.37	0.468541	-1.22	0.683337	hypothetical protein	GO:0003677-DNA binding	GO:0006334-nucleosome assembly	GO:0000786-nucleosome//GO:0005634-nucleus	EHI_156330	EAL47534	XP_652921	XM_647829	100.t00015
100.m00132_at	99.37	110.3	68.56	69.63	62.79	77.1	95	113.2	85.03	65.46	71.81	90.92	69.6	103.7	73.66	1.31	0.205928	-1.14	1	1.23	0.342732	-1.49	0.101853	-1.06	0.868833	1.41	0.206989	hypothetical protein				EHI_156340	EAL47535	XP_652922	XM_647830	100.t00016
100.m00132_x_at	74.86	89.11	89.02	64.66	70.42	62.86	109.11	95.92	69.04	68.87	64.46	84.05	65.9	102.3	67.42	1.28	0.0435824	-1.22	1	1.25	0.0763787	-1.55	0.00724474	-1.02	0.911336	1.52	0.0168206	hypothetical protein				EHI_156340	EAL47535	XP_652922	XM_647830	100.t00016
100.m00133_at	4.92	6.89	4.76	4.34	4.61	4.71	5.24	5.27	4.76	4.76	4.76	5.44	4.55	5.26	4.76	1.2	0.232772	1.03	1	1.14	0.39478	-1.16	0.410624	-1.05	0.848652	1.11	0.632102	conserved hypothetical protein	GO:0046933-hydrogen-transporting ATP synthase activity, rotational mechanism//GO:0046961-hydrogen-transporting ATPase activity, rotational mechanism	GO:0015986-ATP synthesis coupled proton transport	GO:0016020-membrane//GO:0016469-proton-transporting two-sector ATPase complex	EHI_156350	EAL47536	XP_652923	XM_647831	100.t00017
100.m00133_x_at	6.32	6.14	6.32	7.12	6.32	7.52	6.23	6.33	6.32	6.32	6.98	6.26	6.97	6.28	6.53	-1.11	0.272561	-1	1	-1.04	0.695427	1.11	0.355674	1.07	0.61404	-1.04	0.796726	conserved hypothetical protein	GO:0046933-hydrogen-transporting ATP synthase activity, rotational mechanism//GO:0046961-hydrogen-transporting ATPase activity, rotational mechanism	GO:0015986-ATP synthesis coupled proton transport	GO:0016020-membrane//GO:0016469-proton-transporting two-sector ATPase complex	EHI_156350	EAL47536	XP_652923	XM_647831	100.t00017
100.m00134_at	79.69	66.92	114.38	80.52	89.25	84.75	71.82	57.22	57.07	61.75	69.83	84.81	84.77	64.11	62.67	1	1	1.32	1	1.35	0.180966	1.32	0.249552	1.35	0.259434	1.02	0.962958	hypothetical protein				EHI_156360	EAL47537	XP_652924	XM_647832	100.t00018
100.m00135_at	394.29	480.02	214.43	246.35	287.1	247.24	554.93	401.12	245.32	221.26	246.88	343.65	259.56	471.8	237.52	1.32	0.361553	-1.37	1	1.45	0.245504	-1.82	0.0891326	1.09	0.853619	1.99	0.0863544	hypothetical protein				EHI_156370	EAL47538	XP_652925	XM_647833	100.t00019
100.m00135_x_at	377.01	477.05	215.05	258.19	272.11	258.6	464.14	379.9	240.09	193.3	273.62	338.18	262.89	419.92	233.3	1.29	0.411841	-1.24	1	1.45	0.238713	-1.6	0.167853	1.13	0.787882	1.8	0.12819	hypothetical protein				EHI_156370	EAL47538	XP_652925	XM_647833	100.t00019
100.m00136_at	100.82	102.3	202.68	93.55	80.8	79.72	143.73	97.33	79.58	73.84	79.72	127.86	84.47	118.28	77.66	1.51	0.164439	1.08	1	1.65	0.121325	-1.4	0.326323	1.09	0.860566	1.52	0.266945	U2 auxiliary factor, putative	GO:0003676-nucleic acid binding	NA	NA	EHI_156380	EAL47539	XP_652926	XM_647834	100.t00020
100.m00136_x_at	163.11	159.5	303.42	116.78	131.8	133.99	178.63	156.3	137.25	128.28	117.44	199.11	127.29	167.09	127.4	1.56	0.088516	1.19	1	1.56	0.108315	-1.31	0.357537	-1	1	1.31	0.415566	U2 auxiliary factor, putative	GO:0003676-nucleic acid binding	NA	NA	EHI_156380	EAL47539	XP_652926	XM_647834	100.t00020
100.m00137_at	4.12	4.12	4.12	4.12	4.48	4.12	4.12	4.12	4.12	4.12	4.15	4.12	4.24	4.12	4.13	-1.03	0.760403	1	1	-1	0.983994	1.03	0.810304	1.03	0.829632	-1	0.992822	casein kinase 1, putative	GO:0004672-protein kinase activity//GO:0004674-protein serine/threonine kinase activity//GO:0005524-ATP binding	GO:0006468-protein amino acid phosphorylation	NA	EHI_156390	EAL47540	XP_652927	XM_647835	100.t00021
100.m00137_x_at	4.12	4.26	4.11	4.12	4.12	4.13	4.14	4.12	4.12	4.19	4.12	4.17	4.12	4.13	4.14	1.01	0.928034	1.01	1	1.01	0.95492	-1	1	-1	0.981973	-1	0.988995	casein kinase 1, putative	GO:0004672-protein kinase activity//GO:0004674-protein serine/threonine kinase activity//GO:0005524-ATP binding	GO:0006468-protein amino acid phosphorylation	NA	EHI_156390	EAL47540	XP_652927	XM_647835	100.t00021
100.m00139_at	38.44	40.02	19.83	47.86	56.87	48.05	35.75	44.15	61.84	64.3	46.48	31.25	50.76	39.73	56.96	-1.62	0.108613	-1.27	1	-1.82	0.0708963	1.28	0.49262	-1.12	0.794431	-1.43	0.347403	hypothetical protein				EHI_156410	EAL47541	XP_652928	XM_647836	100.t00023
100.m00141_s_at	1173.88	1175.74	1431.53	1354.9	1364.06	1378.31	1386.24	1336.57	1286.02	1303.37	1304.13	1254.81	1365.72	1361.18	1297.82	-1.09	0.41748	-1.08	1	-1.03	0.776889	1	1	1.05	0.717727	1.05	0.754815	hypothetical protein				EHI_156420	EAL47518	XP_652904	XM_647812	100.t00025
100.m00142_at	315.05	236.29	566.2	312.55	296.78	357.75	361.64	366.48	246.56	261.84	296	348.01	321.35	364.05	267.35	1.08	0.842801	-1.05	1	1.3	0.40726	-1.13	0.779931	1.2	0.649929	1.36	0.436152	hypothetical protein				EHI_156430	EAL47519	XP_652905	XM_647813	100.t00026
100.m00142_x_at	217.37	179.59	357.84	205.46	176.12	229.51	224.84	265.77	156.52	175.13	184.02	240.84	202.51	244.45	171.5	1.19	0.533633	-1.01	1	1.4	0.220045	-1.21	0.562686	1.18	0.633491	1.43	0.290602	hypothetical protein				EHI_156430	EAL47519	XP_652905	XM_647813	100.t00026
100.m00143_at	197.15	233.42	236.99	265.75	262.44	240.74	216.09	199.46	225.32	251.25	244.36	221.76	256.07	207.61	240.06	-1.15	0.194145	1.07	1	-1.08	0.494427	1.23	0.100541	1.07	0.663927	-1.16	0.305334	cullin, putative	NA	GO:0007049-cell cycle	NA	EHI_156450	EAL47520	XP_652906	XM_647814	100.t00027
100.m00143_x_at	187.82	224.77	251.76	266.47	252.09	246.65	198.98	190.53	239.71	254.56	238.12	219.86	254.94	194.71	244.02	-1.16	0.229223	1.13	1	-1.11	0.416635	1.31	0.0635397	1.04	0.814793	-1.25	0.152406	cullin, putative	NA	GO:0007049-cell cycle	NA	EHI_156450	EAL47520	XP_652906	XM_647814	100.t00027
100.m00145_s_at	17.82	15.2	23.26	17.03	17.79	17.83	17.96	18.54	18.96	17.96	17.64	18.47	17.55	18.24	18.18	1.05	0.79121	1.01	1	1.02	0.94418	-1.04	0.888558	-1.04	0.896678	1	0.997465	histone acetyltransferase, putative				no direct link	EAL47522	XP_652908	XM_647816	100.t00029
100.m00147_at	181.71	170.26	108.64	251.92	216.06	230.3	150.58	140.16	172.51	169.1	166.03	149.79	232.3	145.28	169.19	-1.55	0.0406731	1.03	1	-1.13	0.564004	1.6	0.04994	1.37	0.209197	-1.16	0.569761	Ras GTPase activating protein, putative				EHI_156210	EAL47543	XP_652909	XM_647817	100.t00030
100.UTR_m00120-a_x_at	161.66	141.57	178	155.6	135.89	155.22	161.39	155.01	133.91	150.88	145.81	159.71	148.61	158.17	143.35	1.07	0.57763	1.01	1	1.11	0.390067	-1.06	0.70346	1.04	0.848748	1.1	0.536636	hypothetical protein
100.UTR_m00120-b_x_at	8420.26	10157.4	8252.16	9337.24	7326.61	8252.16	8507.88	8252.16	7460.86	8075.96	8252.16	8903.44	8264.75	8379.05	7922.28	1.08	0.60564	1.06	1	1.12	0.397598	-1.01	0.97158	1.04	0.837081	1.06	0.783074	hypothetical protein
100.UTR_m00121-a_x_at	716.98	701.37	1067.4	259.03	296.07	308.62	757.56	689.64	283.96	376.75	309.53	812.69	287.12	722.81	321.12	2.83	0.00128006	1.12	1	2.53	0.00315238	-2.52	0.00380975	-1.12	0.680281	2.25	0.0128945	hypothetical protein
100.UTR_m00121-b_x_at	133.07	124.74	134.89	127.76	122.1	131.78	126.11	125.91	126.11	126.75	126.93	130.83	127.15	126.01	126.6	1.03	0.764621	1.04	1	1.03	0.709209	1.01	0.966962	1	0.987117	-1	0.9824	hypothetical protein
100.UTR_m00124-b_at	5.64	4.73	5.34	6.7	6.03	5.78	5.33	5.06	5.64	5.85	5.84	5.22	6.16	5.19	5.78	-1.18	0.119823	1.01	1	-1.11	0.358429	1.19	0.151545	1.07	0.64735	-1.11	0.43413	hydrolase, haloacid dehalogenase-like family	GO:0016787-hydrolase activity	GO:0008152-metabolism	NA
100.UTR_m00127_x_at	5.45	5.98	4.12	4.12	4.12	4.12	4.12	4.12	4.12	4.98	4.12	5.12	4.12	4.12	4.39	1.24	0.168837	1.24	1	1.17	0.351837	1	1	-1.07	0.787691	-1.07	0.800011	hypothetical protein	NA	NA	GO:0005622-intracellular
100.UTR_m00128_x_at	7.26	7.26	7.26	7.33	7.26	7.77	7.26	6.89	7.32	7.26	8.58	7.26	7.45	7.07	7.7	-1.03	0.840317	1.03	1	-1.06	0.569708	1.05	0.690175	-1.03	0.825602	-1.09	0.509089	hypothetical protein
100.UTR_m00129_x_at	4.13	4.14	4.13	5.23	4.74	4.13	4.13	4.13	4.13	7.86	4.13	4.13	4.68	4.13	5.12	-1.13	0.67135	1	1	-1.24	0.424334	1.13	0.730328	-1.09	0.817515	-1.24	0.530543	ribonuclease, putative	GO:0003723-RNA binding//GO:0004521-endoribonuclease activity//GO:0005524-ATP binding	NA	NA
100.UTR_m00131-b_x_at	189.57	198.72	194.39	202.34	182.78	199.83	182.78	182.78	184.98	183.28	193.38	194.19	194.78	182.78	187.16	-1	0.993449	1.06	1	1.04	0.684907	1.07	0.521975	1.04	0.726958	-1.02	0.864445	hypothetical protein	GO:0003677-DNA binding	GO:0006334-nucleosome assembly	GO:0000786-nucleosome//GO:0005634-nucleus
100.UTR_m00132-a_x_at	2975.32	3311.2	1195.58	1789.44	1982.82	1991.35	2206.9	2069.94	2752.96	2461.76	2828.06	2275.27	1918.89	2137.33	2676.16	1.19	0.684738	1.06	1	-1.18	0.692936	-1.11	0.861515	-1.39	0.480023	-1.25	0.666841	hypothetical protein
100.UTR_m00136-a_at	4.12	4.12	4.12	4.12	4.12	4.12	4.12	4.12	4.33	4.12	4.12	4.12	4.12	4.12	4.19	1	1	1	1	-1.02	0.852868	1	1	-1.02	0.896166	-1.02	0.899368	U2 auxiliary factor, putative	GO:0003676-nucleic acid binding	NA	NA
100.UTR_m00137-a_x_at	39.44	24.55	60.95	18.68	28.72	26.15	26.15	25.2	21.68	7.55	28.86	38.94	24.12	25.67	16.78	1.61	0.401918	1.52	1	2.32	0.1573	-1.06	0.968391	1.44	0.621577	1.53	0.571055	casein kinase 1, putative	GO:0004672-protein kinase activity//GO:0004674-protein serine/threonine kinase activity//GO:0005524-ATP binding	GO:0006468-protein amino acid phosphorylation	NA
100.UTR_m00137-b_x_at	4.12	10.61	4.02	4.12	4.12	4.12	4.12	3.97	4.15	4.15	4.22	5.6	4.12	4.04	4.17	1.36	0.40401	1.39	1	1.34	0.431492	1.02	0.994838	-1.01	0.994338	-1.03	0.971593	casein kinase 1, putative	GO:0004672-protein kinase activity//GO:0004674-protein serine/threonine kinase activity//GO:0005524-ATP binding	GO:0006468-protein amino acid phosphorylation	NA
100.UTR_m00140-a_x_at	24.33	27.43	22.86	31.3	36.46	36.92	24.13	25.6	41.32	28.65	25.35	24.8	34.8	24.85	31.08	-1.4	0.091475	-1	1	-1.25	0.272491	1.4	0.132032	1.12	0.668098	-1.25	0.37631	hypothetical protein
100.UTR_m00140-b_x_at	4.12	4.32	4.12	4.12	4.12	4.12	11.13	4.5	4.12	4.46	4.12	4.18	4.12	7.07	4.23	1.01	0.98557	-1.69	1	-1.01	0.983932	-1.72	0.114453	-1.03	0.972761	1.67	0.177792	hypothetical protein
100.UTR_m00141-b_x_at	4.9	5.52	4.8	4.88	5.14	4.77	4.38	5.05	4.89	5.35	7.69	5.06	4.93	4.7	5.86	1.03	0.928971	1.08	1	-1.16	0.441656	1.05	0.881006	-1.19	0.455798	-1.25	0.345768	hypothetical protein
100.UTR_m00143-a_x_at	85.97	73.61	73.61	73.61	73.61	73.61	97.28	84.83	71.85	69.98	63.7	77.52	73.61	90.84	68.42	1.05	0.672056	-1.17	1	1.13	0.271677	-1.23	0.0930314	1.08	0.606733	1.33	0.0545628	cullin, putative	NA	GO:0007049-cell cycle	NA
100.UTR_m00143-b_x_at	6664.41	6562.29	5997.02	5997.02	5446.13	6116.21	6243.69	6172.31	5546.9	5486.13	5894.54	6401.04	5845.68	6207.9	5639.69	1.1	0.325297	1.03	1	1.13	0.191476	-1.06	0.603782	1.04	0.791881	1.1	0.421627	cullin, putative	NA	GO:0007049-cell cycle	NA
100.UTR_m00146-b_x_at	4.12	6.77	4.51	4.12	4.12	4.13	4.88	4.12	4.12	4.94	4.12	5.01	4.12	4.48	4.37	1.22	0.337734	1.12	1	1.15	0.522223	-1.09	0.775453	-1.06	0.853065	1.03	0.956632	pseudogene, RNAseL inhibitor-like protein	GO:0005489-electron transporter activity//GO:0005506-iron ion binding//GO:0005524-ATP binding//GO:0016887-ATPase activity	GO:0006118-electron transport	NA
100.UTR_m00147_x_at	4.21	4.12	4.12	4.12	4.34	4.13	4.12	4.12	4.12	4.24	4.31	4.15	4.2	4.12	4.22	-1.01	0.924736	1.01	1	-1.02	0.842269	1.02	0.884474	-1	0.973611	-1.02	0.835654	Ras GTPase activating protein, putative
1004.m00013_s_at	207.02	184.49	180.4	195.88	215.08	206.14	156.96	173.82	138.4	139.73	141.03	190.29	205.55	165.18	139.72	-1.08	0.431095	1.15	1	1.36	0.0125838	1.24	0.0545971	1.47	0.0253894	1.18	0.170348	WD repeat protein				no direct link	EAL42454	XP_647841	XM_642749	1004.t00001
1004.UTR_m00013_x_at	1325.58	1141.95	1423.49	1456.03	1368.94	1513.72	1188.65	1138.94	1262.15	1267.08	1231.51	1291.62	1445	1163.53	1253.48	-1.12	0.293788	1.11	1	1.03	0.81314	1.24	0.0807458	1.15	0.286533	-1.08	0.60879	WD repeat protein
101.m00114_at	138.06	145.31	209.47	171.81	173.37	176.02	143.03	139.03	124.42	132.99	140.29	161.37	173.72	141.01	132.41	-1.08	0.698728	1.14	1	1.22	0.255072	1.23	0.268592	1.31	0.196371	1.06	0.812308	conserved hypothetical protein				EHI_059910	EAL47515	XP_652901	XM_647809	101.t00003
101.m00114_x_at	220.12	233.03	339.58	265.18	258.78	253.96	242.39	235.79	210.65	218.54	232.87	259.22	259.27	239.07	220.5	-1	1	1.08	1	1.18	0.362976	1.08	0.73147	1.18	0.453776	1.08	0.74977	conserved hypothetical protein				EHI_059910	EAL47515	XP_652901	XM_647809	101.t00003
101.m00117_at	25.7	22.36	33.94	43.76	42.43	51.61	29.02	30.94	39.94	42.05	35.98	26.92	45.76	29.97	39.24	-1.7	0.0119265	-1.11	1	-1.46	0.0564999	1.53	0.0459867	1.17	0.492416	-1.31	0.228243	hypothetical protein				EHI_059900	EAL47507	XP_652893	XM_647801	101.t00006
101.m00117_x_at	42.57	39.69	53.81	81.21	62.88	73.34	46.66	47.86	57.94	61.93	59.35	44.96	72.08	47.26	59.72	-1.6	0.0101107	-1.05	1	-1.33	0.0845659	1.53	0.0261618	1.21	0.316226	-1.26	0.222994	hypothetical protein				EHI_059900	EAL47507	XP_652893	XM_647801	101.t00006
101.m00118_at	260.61	234.85	317.14	217.93	232.38	239.82	311.57	237.24	188.16	167.89	208.85	268.75	229.86	271.88	187.56	1.17	0.353909	-1.01	1	1.43	0.0554621	-1.18	0.38461	1.23	0.32871	1.45	0.0903333	hypothetical protein				EHI_059890	EAL47508	XP_652894	XM_647802	101.t00007
101.m00118_x_at	522.3	491.35	641.78	469.57	478.25	507.91	680.46	501.53	423	366.12	446.82	548.15	484.97	584.18	410.55	1.13	0.474315	-1.07	1	1.34	0.107386	-1.2	0.327521	1.18	0.426457	1.42	0.101618	hypothetical protein				EHI_059890	EAL47508	XP_652894	XM_647802	101.t00007
101.m00119_at	7.27	6.96	8.25	6.81	6.96	6.96	7.33	6.96	6.96	6.97	7.31	7.47	6.91	7.14	7.07	1.08	0.411783	1.05	1	1.06	0.583373	-1.03	0.815309	-1.02	0.874689	1.01	0.964967	glycerophosphoryl diester phosphodiesterase, putative				EHI_059880	EAL47509	XP_652895	XM_647803	101.t00008
101.m00119_x_at	5.32	5.25	7.65	5.25	5.23	5.03	5.18	5.16	5.78	5.22	5.25	5.98	5.17	5.17	5.41	1.16	0.364172	1.16	1	1.11	0.550666	1	1	-1.05	0.854833	-1.05	0.862158	glycerophosphoryl diester phosphodiesterase, putative				EHI_059880	EAL47509	XP_652895	XM_647803	101.t00008
101.m00120_s_at	161.82	182.07	45.49	38.93	69.18	31.34	82.33	71.68	214.49	115.03	244.97	110.25	43.87	76.82	182.16	2.51	0.137204	1.44	1	-1.65	0.434614	-1.75	0.440033	-4.15	0.086363	-2.37	0.271967	hypothetical protein	GO:0001584-rhodopsin-like receptor activity	GO:0007186-G-protein coupled receptor protein signaling pathway	GO:0016021-integral to membrane	EHI_059870	EAL47510	XP_652896	XM_647804	101.t00009
101.m00121_at	3046.75	2662.08	4587.83	4279.46	4203.63	4176.42	3421.37	3067.41	3706.32	4009.63	3266.59	3338.53	4219.61	3239.56	3647.94	-1.26	0.260187	1.03	1	-1.09	0.701376	1.3	0.262679	1.16	0.589971	-1.13	0.689121	hypothetical protein	GO:0001584-rhodopsin-like receptor activity//GO:0005215-transporter activity	GO:0006810-transport//GO:0007186-G-protein coupled receptor protein signaling pathway	GO:0008021-synaptic vesicle//GO:0016020-membrane//GO:0016021-integral to membrane	EHI_059860	EAL47511	XP_652897	XM_647805	101.t00010
101.m00121_x_at	3014.42	2494.23	4390.99	4075.54	3781.53	3822.12	3248.24	2835.52	3450.43	3669.59	3050.33	3208	3890.92	3034.87	3380.23	-1.21	0.367938	1.06	1	-1.05	0.838145	1.28	0.303494	1.15	0.612485	-1.11	0.729204	hypothetical protein	GO:0001584-rhodopsin-like receptor activity//GO:0005215-transporter activity	GO:0006810-transport//GO:0007186-G-protein coupled receptor protein signaling pathway	GO:0008021-synaptic vesicle//GO:0016020-membrane//GO:0016021-integral to membrane	EHI_059860	EAL47511	XP_652897	XM_647805	101.t00010
101.m00122_at	3589.45	3071.1	3863.19	4022.18	3765.24	3827.1	3357.49	3277.74	3259.24	3827.48	3387.26	3492.12	3869.97	3317.37	3483.05	-1.11	0.39269	1.05	1	1	0.991843	1.17	0.248994	1.11	0.482119	-1.05	0.788618	V-type ATPase, C subunit, putative	GO:0046933-hydrogen-transporting ATP synthase activity, rotational mechanism//GO:0046961-hydrogen-transporting ATPase activity, rotational mechanism	GO:0015986-ATP synthesis coupled proton transport	GO:0016021-integral to membrane//GO:0016469-proton-transporting two-sector ATPase complex	EHI_059840	EAL47512	XP_652898	XM_647806	101.t00011
101.m00123_at	1007.13	1109.63	840.07	1251.61	1237.15	1319.72	871.11	827.6	1128.75	1171.09	1170.11	979.17	1268.99	849.08	1156.48	-1.3	0.0408328	1.15	1	-1.18	0.182655	1.49	0.0124794	1.1	0.541525	-1.36	0.0547425	hypothetical protein	GO:0005524-ATP binding	NA	NA	EHI_059830	EAL47513	XP_652899	XM_647807	101.t00012
101.m00124_at	80.55	76.82	137.89	72.45	75.58	80.61	94.44	87.01	59.02	75.54	59.65	94.85	76.14	90.65	64.31	1.25	0.366474	1.05	1	1.47	0.131867	-1.19	0.555162	1.18	0.588731	1.41	0.259092	dual specificity protein phosphatase, putative	GO:0004721-phosphoprotein phosphatase activity//GO:0008138-protein tyrosine/serine/threonine phosphatase activity	GO:0006470-protein amino acid dephosphorylation	NA	EHI_059820	EAL47514	XP_652900	XM_647808	101.t00013
101.m00124_x_at	101.37	115.08	179.93	88.04	91.85	96.8	108.11	91.71	57.01	76.11	57.97	128.04	92.16	99.58	63.13	1.39	0.1652	1.29	1	2.03	0.0171937	-1.08	0.838588	1.46	0.207216	1.58	0.134683	dual specificity protein phosphatase, putative	GO:0004721-phosphoprotein phosphatase activity//GO:0008138-protein tyrosine/serine/threonine phosphatase activity	GO:0006470-protein amino acid dephosphorylation	NA	EHI_059820	EAL47514	XP_652900	XM_647808	101.t00013
101.m00127_at	45.95	63.27	37.76	17.99	27.37	28.76	39.08	51.17	62.64	39.16	73.04	47.88	24.19	44.72	56.37	1.98	0.0510625	1.07	1	-1.18	0.650597	-1.85	0.106652	-2.33	0.0685656	-1.26	0.60796	conserved hypothetical protein				EHI_059690	EAL47499	XP_652885	XM_647793	101.t00016
101.m00127_x_at	43.62	48.94	26.34	16.63	21.46	20.57	37.3	42.69	67.47	35.77	51.79	38.31	19.43	39.9	50	1.97	0.0441038	-1.04	1	-1.31	0.418261	-2.05	0.055624	-2.57	0.047929	-1.25	0.598198	conserved hypothetical protein				EHI_059690	EAL47499	XP_652885	XM_647793	101.t00016
101.m00130_at	65.81	67.3	62.04	62.42	67.34	67.3	67.83	67.3	97.16	84.13	93.43	65.01	65.65	67.57	91.41	-1.01	0.957275	-1.04	1	-1.41	0.0081655	-1.03	0.850839	-1.39	0.0348188	-1.35	0.0256472	hypothetical protein				EHI_059660	EAL47502	XP_652888	XM_647796	101.t00019
101.m00130_x_at	61.98	74.32	68.55	74.74	77.2	75.39	79.5	77.9	93.85	103.34	88.23	68.1	75.77	78.7	94.94	-1.11	0.310576	-1.16	1	-1.39	0.0137981	-1.04	0.814107	-1.25	0.102946	-1.21	0.162199	hypothetical protein				EHI_059660	EAL47502	XP_652888	XM_647796	101.t00019
101.m00131_at	47.33	62.17	30.15	26.87	44.2	33.35	42.44	57.12	52.44	47.37	59.09	44.6	34.09	49.23	52.75	1.31	0.40172	-1.1	1	-1.18	0.617692	-1.44	0.304812	-1.55	0.265648	-1.07	0.90365	hypothetical protein				EHI_059650	EAL47503	XP_652889	XM_647797	101.t00020
101.m00132_at	4.14	4.12	4.12	4.39	4.32	4.12	4.12	4.12	4.12	4.12	5.25	4.13	4.28	4.12	4.47	-1.04	0.801663	1	1	-1.08	0.511561	1.04	0.839894	-1.04	0.801428	-1.08	0.60777	mastigoneme-like protein, putative				EHI_059640	EAL47504	XP_652890	XM_647798	101.t00021
101.m00134_at	32.56	50.25	21.31	9.39	19.31	10.54	24.76	35.68	67.78	30.87	46.55	32.67	12.41	29.72	46.01	2.63	0.0495768	1.1	1	-1.41	0.48199	-2.39	0.103522	-3.71	0.0553808	-1.55	0.475256	Rab family GTPase	GO:0004871-signal transducer activity//GO:0005524-ATP binding//GO:0005525-GTP binding	GO:0007186-G-protein coupled receptor protein signaling pathway//GO:0007264-small GTPase mediated signal transduction	NA	no direct link	EAL47501	XP_652887	XM_647795	101.t00018
101.UTR_m00112-a_x_at	8.95	8.44	13.84	8.67	8.83	9.05	9.04	8.85	12.1	5.35	9.68	10.15	8.85	8.94	8.56	1.15	0.718283	1.14	1	1.19	0.628258	-1.01	1	1.03	0.966464	1.04	0.951649	hypothetical membrane-spanning protein
101.UTR_m00114-a_x_at	55.8	42.84	45.44	96.7	104.67	101.65	34.95	55.8	89.72	96.08	114.76	47.72	100.96	44.17	99.64	-2.12	0.00555297	1.08	1	-2.09	0.00874381	2.29	0.00650534	1.01	0.983042	-2.26	0.0135837	conserved hypothetical protein
101.UTR_m00114-b_x_at	12.22	8.44	7.26	10.46	10.47	9.58	8.99	9.28	10.01	7.87	9.56	9.08	10.16	9.13	9.1	-1.12	0.6154	-1.01	1	-1	0.997914	1.11	0.702641	1.12	0.692964	1	0.999949	conserved hypothetical protein
101.UTR_m00115-a_x_at	10.85	13.37	14.07	9.54	9.46	9.93	19.08	10.88	10.28	10.85	10.85	12.69	9.64	14.41	10.66	1.32	0.196338	-1.14	1	1.19	0.431158	-1.49	0.101036	-1.11	0.736781	1.35	0.264527	hypothetical protein
101.UTR_m00118-a_x_at	4.22	7.89	4.14	4.46	4.3	4.34	4.2	4.1	5.36	4.22	4.79	5.16	4.37	4.15	4.77	1.18	0.537653	1.24	1	1.08	0.792246	1.05	0.916411	-1.09	0.821808	-1.15	0.70606	hypothetical protein
101.UTR_m00120-a_x_at	5.73	8.77	10.49	5.41	5.57	5.41	5.41	10.38	6.02	5.41	6.6	8.08	5.46	7.5	5.99	1.48	0.195273	1.08	1	1.35	0.344244	-1.37	0.365185	-1.1	0.846593	1.25	0.58133	hypothetical protein	GO:0001584-rhodopsin-like receptor activity	GO:0007186-G-protein coupled receptor protein signaling pathway	GO:0016021-integral to membrane
101.UTR_m00121-a_x_at	9.74	17.15	8.92	11.46	8.5	11.46	11.46	11.46	12.56	14.12	17.67	11.42	10.37	11.46	14.63	1.1	0.781444	-1	1	-1.28	0.402176	-1.11	0.821465	-1.41	0.3324	-1.28	0.514361	hypothetical protein	GO:0001584-rhodopsin-like receptor activity//GO:0005215-transporter activity	GO:0006810-transport//GO:0007186-G-protein coupled receptor protein signaling pathway	GO:0008021-synaptic vesicle//GO:0016020-membrane//GO:0016021-integral to membrane
101.UTR_m00121-b_x_at	4.12	10.35	4.48	4.65	4.54	4.54	5.65	4.54	4.54	5.23	4.81	5.76	4.58	5.06	4.85	1.26	0.524275	1.14	1	1.19	0.644566	-1.1	0.860176	-1.06	0.931515	1.04	0.956404	hypothetical protein	GO:0001584-rhodopsin-like receptor activity//GO:0005215-transporter activity	GO:0006810-transport//GO:0007186-G-protein coupled receptor protein signaling pathway	GO:0008021-synaptic vesicle//GO:0016020-membrane//GO:0016021-integral to membrane
101.UTR_m00123-a_x_at	7961.1	7013.73	8261.07	8536.43	7935.08	8093.71	7596.73	7583.53	7796.06	8152.48	7588.31	7726.56	8184.49	7590.13	7842.18	-1.06	0.572108	1.02	1	-1.01	0.905393	1.08	0.510543	1.04	0.751777	-1.03	0.833779	hypothetical protein	GO:0005524-ATP binding	NA	NA
101.UTR_m00123-b_x_at	15.54	20.37	7.6	16.88	15.06	16.2	8.5	15.54	15.06	21.08	26.41	13.4	16.03	11.49	20.31	-1.2	0.71801	1.17	1	-1.52	0.351775	1.4	0.517605	-1.27	0.680088	-1.77	0.293424	hypothetical protein	GO:0005524-ATP binding	NA	NA
101.UTR_m00124_x_at	4.12	6.91	4.12	4.12	4.12	4.33	15.25	4.12	4.12	4.12	4.12	4.89	4.19	7.93	4.12	1.17	0.78432	-1.62	1	1.19	0.742414	-1.89	0.224822	1.02	0.994012	1.92	0.266934	dual specificity protein phosphatase, putative	GO:0004721-phosphoprotein phosphatase activity//GO:0008138-protein tyrosine/serine/threonine phosphatase activity	GO:0006470-protein amino acid dephosphorylation	NA
101.UTR_m00126-a_at	4.52	4.31	4.77	4.6	4.32	4.12	4.12	4.4	11.35	4.31	4.29	4.53	4.34	4.26	5.94	1.04	0.951451	1.06	1	-1.31	0.478411	1.02	0.994575	-1.37	0.502766	-1.39	0.490259	70 kDa heat shock protein, putative	GO:0001584-rhodopsin-like receptor activity//GO:0003677-DNA binding//GO:0005524-ATP binding//GO:0030337-DNA polymerase processivity factor activity	GO:0006275-regulation of DNA replication//GO:0007186-G-protein coupled receptor protein signaling pathway	GO:0005634-nucleus//GO:0005660-delta-DNA polymerase cofactor complex//GO:0016021-integral to membrane
101.UTR_m00128-b_x_at	4.3	4.82	4.3	4.3	4.3	4.3	4.3	4.3	4.51	5	4.12	4.47	4.3	4.3	4.53	1.04	0.758508	1.04	1	-1.01	0.923012	1	1	-1.05	0.719069	-1.05	0.736573	hypothetical protein
101.UTR_m00134-a_x_at	115.52	177.71	43.28	26.82	49.59	32.06	114.87	122.51	113.29	101.09	128.5	96.14	34.94	118.63	113.75	2.75	0.0602171	-1.23	1	-1.18	0.779384	-3.4	0.048094	-3.26	0.0872108	1.04	0.972651	Rab family GTPase	GO:0004871-signal transducer activity//GO:0005524-ATP binding//GO:0005525-GTP binding	GO:0007186-G-protein coupled receptor protein signaling pathway//GO:0007264-small GTPase mediated signal transduction	NA
101.UTR_m00134-b_x_at	488.41	591.41	196.2	65.5	216.25	74.56	496.09	574.27	388.74	190.24	416.4	384.11	101.83	533.75	313.44	3.77	0.0476591	-1.39	1	1.23	0.782924	-5.24	0.0342903	-3.08	0.16097	1.7	0.524217	Rab family GTPase	GO:0004871-signal transducer activity//GO:0005524-ATP binding//GO:0005525-GTP binding	GO:0007186-G-protein coupled receptor protein signaling pathway//GO:0007264-small GTPase mediated signal transduction	NA
102.m00077_at	295.04	225.42	521.31	383.27	328.07	370.53	346.12	319.94	361.32	385.23	329.03	326.08	359.83	332.78	357.78	-1.1	0.783316	-1.02	1	-1.1	0.78651	1.08	0.876666	1.01	0.999616	-1.08	0.88741	hypothetical protein				EHI_080000	EAL47485	XP_652871	XM_647779	102.t00001
102.m00077_x_at	372.84	327.4	628.27	455.53	412.01	451.35	444.53	381.21	435.03	459.49	433.7	424.86	439.18	411.66	442.58	-1.03	0.935834	1.03	1	-1.04	0.894977	1.07	0.874686	-1.01	0.995478	-1.08	0.857764	hypothetical protein				EHI_080000	EAL47485	XP_652871	XM_647779	102.t00001
102.m00078_at	120.08	135.17	56.33	81.27	85.39	82.33	120.62	107.03	114.31	104.44	116.41	97.06	82.98	113.62	111.6	1.17	0.657928	-1.17	1	-1.15	0.690714	-1.37	0.391364	-1.34	0.461384	1.02	0.98332	hypothetical protein				EHI_079990	EAL47486	XP_652872	XM_647780	102.t00002
102.m00079_x_at	32.06	16.1	55.91	33.13	32.04	44.3	34.97	38.58	30.88	32.58	33.09	30.67	36.09	36.73	32.17	-1.18	0.743538	-1.2	1	-1.05	0.935122	-1.02	0.998191	1.12	0.865699	1.14	0.851051	hypothetical protein				no direct link	EAL47487	XP_652873	XM_647781	102.t00003
102.m00080_at	1029.05	973.81	1411.28	1151.38	1299.64	1125.15	1427.97	1128.35	1175.05	1172.14	1158.63	1122.47	1189.65	1269.35	1168.58	-1.06	0.781557	-1.13	1	-1.04	0.84594	-1.07	0.799949	1.02	0.965049	1.09	0.745454	hypothetical protein				EHI_079980	EAL47488	XP_652874	XM_647782	102.t00004
102.m00080_x_at	987.04	1038.54	1291.07	1150.89	1227.28	1121.85	1423.82	1129.03	1097.25	1079.79	1073.51	1097.91	1165.84	1267.89	1083.47	-1.06	0.710745	-1.15	1	1.01	0.947697	-1.09	0.644856	1.08	0.701468	1.17	0.384797	hypothetical protein				EHI_079980	EAL47488	XP_652874	XM_647782	102.t00004
102.m00081_at	65	73.41	55.91	30.73	49.5	39.72	48.6	75.57	98.28	40.87	74.04	64.37	39.24	60.6	66.75	1.64	0.180498	1.06	1	-1.04	0.945886	-1.54	0.303494	-1.7	0.250898	-1.1	0.880014	DNA repair protein Rad50, putative	GO:0005524-ATP binding//GO:0016887-ATPase activity	NA	NA	EHI_079960	EAL47489	XP_652875	XM_647783	102.t00005
102.m00081_x_at	76.28	76.07	62.67	32.96	71.28	49.26	69.87	73.18	116.29	57.87	70.61	71.38	48.73	71.5	78.04	1.46	0.277865	-1	1	-1.09	0.832998	-1.47	0.34317	-1.6	0.283496	-1.09	0.886985	DNA repair protein Rad50, putative	GO:0005524-ATP binding//GO:0016887-ATPase activity	NA	NA	EHI_079960	EAL47489	XP_652875	XM_647783	102.t00005
102.m00082_at	146.29	142.62	155.23	138.01	127.59	111.83	138.68	136.32	173	149.19	165.12	147.96	125.34	137.49	162.13	1.18	0.140859	1.08	1	-1.1	0.434153	-1.1	0.490579	-1.29	0.0874652	-1.18	0.249755	hypothetical protein	GO:0001584-rhodopsin-like receptor activity//GO:0005199-structural constituent of cell wall	GO:0007186-G-protein coupled receptor protein signaling pathway	GO:0016021-integral to membrane	EHI_079950	EAL47490	XP_652876	XM_647784	102.t00006
102.m00083_at	15.04	20.93	15.44	25.07	23.05	25.22	21.79	19.42	32.82	21.99	27.08	16.94	24.43	20.57	26.94	-1.44	0.0681276	-1.21	1	-1.59	0.0390152	1.19	0.450522	-1.1	0.71305	-1.31	0.27253	hypothetical protein				EHI_079940	EAL47491	XP_652877	XM_647785	102.t00007
102.m00083_x_at	18.49	23.79	14.12	25.48	26.22	28.02	13.87	17.64	27.88	27.15	29.57	18.38	26.55	15.64	28.18	-1.44	0.0762174	1.18	1	-1.53	0.0579693	1.7	0.0334826	-1.06	0.849913	-1.8	0.0354387	hypothetical protein				EHI_079940	EAL47491	XP_652877	XM_647785	102.t00007
102.m00084_at	110.37	119.45	145.87	148.65	137.71	183.22	173.41	131.73	139.37	135.62	134.29	124.35	155.37	151.14	136.41	-1.25	0.198144	-1.22	1	-1.1	0.618472	1.03	0.942236	1.14	0.560842	1.11	0.674753	hypothetical protein				EHI_079930	EAL47492	XP_652878	XM_647786	102.t00008
102.m00085_at	211.79	232.12	249.3	323.77	309.22	292.1	249.71	237.79	301.19	268.76	265.81	230.56	308.09	243.68	278.14	-1.34	0.0166445	-1.06	1	-1.21	0.0996711	1.26	0.0582376	1.11	0.440762	-1.14	0.320395	RNA-binding protein, putative	GO:0003676-nucleic acid binding//GO:0003723-RNA binding	NA	NA	EHI_079920	EAL47493	XP_652879	XM_647787	102.t00009
102.m00086_at	53.07	66.68	33.05	36.99	44.92	42.37	37.64	57.53	47.6	23.8	45.28	48.9	41.29	46.53	37.16	1.18	0.692338	1.05	1	1.32	0.482164	-1.13	0.84395	1.11	0.860195	1.25	0.670357	Rap Ran GTPase activating protein, putative				EHI_079910	EAL47494	XP_652880	XM_647788	102.t00010
102.m00087_at	551.11	511.55	492.22	599.79	612.36	613.58	543.95	535.61	631.43	648.54	628.73	517.72	608.55	539.76	636.17	-1.18	0.0557172	-1.04	1	-1.23	0.0317774	1.13	0.186439	-1.05	0.68319	-1.18	0.114031	hypothetical protein				EHI_079900	EAL47495	XP_652881	XM_647789	102.t00011
102.m00088_at	3822.52	3148.98	4716.32	3291.07	3242.91	3291	3936.53	3821.54	2776.77	3104.85	2916.4	3843.33	3274.92	3878.61	2929.61	1.17	0.291195	-1.01	1	1.31	0.0999688	-1.18	0.331602	1.12	0.570753	1.32	0.148284	Rab family GTPase	GO:0005524-ATP binding//GO:0005525-GTP binding	GO:0007264-small GTPase mediated signal transduction	NA	EHI_079890	EAL47496	XP_652882	XM_647790	102.t00012
102.m00090_at	386.77	348.95	333.35	396.52	364.7	358.2	385.45	383.96	350.85	378.29	298.88	355.66	372.77	384.71	341.05	-1.05	0.739532	-1.08	1	1.04	0.760068	-1.03	0.879263	1.09	0.566651	1.13	0.439499	hypothetical protein				EHI_079870	EAL47480	XP_652866	XM_647774	102.t00014
102.m00091_at	1445.44	1702.04	839.63	1130.19	1316.74	1105.63	1371.31	1578.55	1204.87	1185.22	1335.4	1273.56	1180.56	1471.29	1240.08	1.08	0.819703	-1.16	1	1.03	0.943577	-1.25	0.477143	-1.05	0.920959	1.19	0.634433	methionyl-tRNA synthetase, putative	GO:0004812-tRNA ligase activity//GO:0004825-methionine-tRNA ligase activity//GO:0005524-ATP binding	GO:0006418-tRNA aminoacylation for protein translation//GO:0006431-methionyl-tRNA aminoacylation	NA	EHI_079860	EAL47481	XP_652867	XM_647775	102.t00015
102.m00092_at	511.12	497.68	712.76	538.03	550.29	552.26	842.99	624.66	490.37	465.14	562.83	565.99	546.82	725.66	504.46	1.04	0.902612	-1.28	1	1.12	0.556231	-1.33	0.176974	1.08	0.76187	1.44	0.127852	hypothetical protein				EHI_079850	EAL47482	XP_652868	XM_647776	102.t00016
102.m00093_at	326.06	303.13	421	349.14	353.93	324.64	396	363.77	299.19	292.87	292.74	346.53	342.33	379.54	294.92	1.01	0.966072	-1.1	1	1.17	0.260163	-1.11	0.535372	1.16	0.387073	1.29	0.149936	conserved hypothetical protein				EHI_079840	EAL47483	XP_652869	XM_647777	102.t00017
102.m00094_at	10.25	9.43	9.4	13.47	11.36	10.11	9.58	9.28	12.48	13.23	9.93	9.69	11.57	9.43	11.79	-1.19	0.249605	1.03	1	-1.22	0.224936	1.23	0.241411	-1.02	0.95322	-1.25	0.252977	hypothetical protein				EHI_079730	EAL47484	XP_652870	XM_647778	102.t00018
102.m00094_x_at	16.26	12.98	13.67	15.95	12.74	16.11	13.36	15.92	16.66	15.92	17.96	14.24	14.85	14.58	16.83	-1.04	0.827196	-1.02	1	-1.18	0.286319	1.02	0.96323	-1.13	0.512367	-1.15	0.464214	hypothetical protein				EHI_079730	EAL47484	XP_652870	XM_647778	102.t00018
102.m00095_at	164.97	180.64	120.19	167.11	199.87	184.31	141.88	174.91	232.34	206.62	240.2	153	183.28	157.53	225.92	-1.2	0.328607	-1.03	1	-1.48	0.0592911	1.16	0.490358	-1.23	0.366213	-1.43	0.127852	DnaJ family protein	GO:0031072-heat shock protein binding//GO:0051082-unfolded protein binding	GO:0006457-protein folding	NA	EHI_079720	EAL47479	XP_652865	XM_647773	102.t00019
102.m00095_x_at	143.7	169.77	112.91	173.61	174.31	179.86	136.23	175.62	232.91	220.23	234.76	140.18	175.9	154.68	229.2	-1.25	0.183545	-1.1	1	-1.64	0.0198065	1.14	0.536656	-1.3	0.220438	-1.48	0.0817621	DnaJ family protein	GO:0031072-heat shock protein binding//GO:0051082-unfolded protein binding	GO:0006457-protein folding	NA	EHI_079720	EAL47479	XP_652865	XM_647773	102.t00019
102.UTR_m00077-a_x_at	7.38	6.6	6.91	7.04	7.44	12.49	6.22	10.19	9.26	19.7	8.44	6.96	8.68	7.96	11.54	-1.25	0.610803	-1.14	1	-1.66	0.227629	1.09	0.908181	-1.33	0.583737	-1.45	0.478365	hypothetical protein
102.UTR_m00078-b_x_at	4.49	4.49	4.66	4.49	4.49	7.52	4.49	4.49	4.49	4.49	4.49	4.55	5.33	4.49	4.49	-1.17	0.442535	1.01	1	1.01	0.970327	1.19	0.475362	1.19	0.506885	1	1	hypothetical protein
102.UTR_m00080-a_x_at	5.11	5.66	4.92	4.73	6.46	4.73	4.74	4.92	5.38	4.92	6.73	5.22	5.25	4.83	5.63	-1.01	0.997194	1.08	1	-1.08	0.702582	1.09	0.735213	-1.07	0.788022	-1.17	0.510805	hypothetical protein
102.UTR_m00084-a_x_at	32.43	32.43	25.2	38.61	37.18	32.54	32.54	32.45	46.22	54.99	41.5	29.81	36.02	32.5	47.25	-1.21	0.23139	-1.09	1	-1.59	0.0189611	1.11	0.607724	-1.31	0.17628	-1.45	0.0748372	hypothetical protein
102.UTR_m00085_x_at	5.77	5.77	5.83	5.83	9	8.89	5.77	5.83	6.04	6.12	6.79	5.79	7.76	5.8	6.31	-1.34	0.103832	-1	1	-1.09	0.654625	1.34	0.148237	1.23	0.355951	-1.09	0.749026	RNA-binding protein, putative	GO:0003676-nucleic acid binding//GO:0003723-RNA binding	NA	NA
102.UTR_m00086-a_x_at	128.93	147.6	135.03	164.99	173.72	179.35	136.01	132	192.07	140.77	155.09	136.97	172.58	133.99	161.26	-1.26	0.0915703	1.02	1	-1.18	0.245059	1.29	0.100758	1.07	0.712775	-1.2	0.277163	Rap Ran GTPase activating protein, putative
102.UTR_m00088-b_x_at	2058.53	1886.67	1946.6	1950.06	1916.66	2078.54	1909.94	1894.37	1916.66	1937.27	2022.09	1962.65	1980.54	1902.14	1958.15	-1.01	0.953907	1.03	1	1	0.987816	1.04	0.722966	1.01	0.947882	-1.03	0.829205	Rab family GTPase	GO:0005524-ATP binding//GO:0005525-GTP binding	GO:0007264-small GTPase mediated signal transduction	NA
102.UTR_m00089-a_x_at	2572.04	2171.89	3309.84	2121.73	2011.89	2175.52	2768.08	2475.18	1836.24	1816.02	2000.59	2644.28	2101.93	2617.54	1882.51	1.26	0.156497	1.01	1	1.4	0.0611595	-1.25	0.230959	1.12	0.603271	1.39	0.115688	RNA-binding protein, putative	GO:0003676-nucleic acid binding	NA	NA
102.UTR_m00090-a_x_at	10.03	13.77	9.87	9.34	10.4	8.09	10.46	11.62	9.46	10.78	9.72	11.09	9.23	11.03	9.97	1.2	0.277865	1.01	1	1.11	0.550577	-1.2	0.362003	-1.08	0.746155	1.11	0.672541	hypothetical protein
102.UTR_m00091_x_at	4.52	4.62	4.52	4.57	4.91	4.55	7.73	4.41	5.4	5.66	4.63	4.55	4.67	5.84	5.21	-1.03	0.944102	-1.28	1	-1.15	0.530563	-1.25	0.346029	-1.12	0.695838	1.12	0.700256	methionyl-tRNA synthetase, putative	GO:0004812-tRNA ligase activity//GO:0004825-methionine-tRNA ligase activity//GO:0005524-ATP binding	GO:0006418-tRNA aminoacylation for protein translation//GO:0006431-methionyl-tRNA aminoacylation	NA
102.UTR_m00092_x_at	4.12	4.12	4.12	4.64	4.5	4.12	4.58	4.12	4.12	6.2	4.12	4.12	4.41	4.34	4.72	-1.07	0.735506	-1.05	1	-1.15	0.452752	1.02	0.97487	-1.07	0.794148	-1.09	0.748248	hypothetical protein
102.UTR_m00093-a_x_at	148.14	173.66	188.25	160.46	164.18	163.85	233.84	186.62	130.8	143.3	162.08	169.19	162.82	208.9	144.83	1.04	0.839706	-1.23	1	1.17	0.304157	-1.28	0.130663	1.12	0.52734	1.44	0.0606151	conserved hypothetical protein
102.UTR_m00095_x_at	4.41	4.41	4.41	4.41	4.41	4.52	4.41	4.41	4.41	4.41	4.78	4.41	4.45	4.41	4.53	-1.01	0.960947	1	1	-1.03	0.762083	1.01	0.973454	-1.02	0.880273	-1.03	0.831803	DnaJ family protein	GO:0031072-heat shock protein binding//GO:0051082-unfolded protein binding	GO:0006457-protein folding	NA
102.UTR_m00097-a_x_at	4.24	8.21	4.18	4.24	4.37	5.94	5.82	4.24	4.74	4.14	5.13	5.26	4.79	4.97	4.65	1.1	0.80806	1.06	1	1.13	0.720635	-1.04	0.965962	1.03	0.96926	1.07	0.907486	pseudogene, hypothetical protein
102.UTR_m00097-b_x_at	4.24	6.34	4.22	4.51	4.42	4.75	4.27	4.32	4.5	4.4	4.49	4.84	4.56	4.3	4.46	1.06	0.761547	1.13	1	1.09	0.65518	1.06	0.822175	1.02	0.955257	-1.04	0.898423	pseudogene, hypothetical protein
103.m00153_at	529.28	464.26	733.03	766	739.45	757.3	589.02	503.63	674.15	699	692.38	564.75	754.17	544.65	688.43	-1.34	0.10137	1.04	1	-1.22	0.276585	1.38	0.103574	1.1	0.700807	-1.26	0.289817	zinc finger protein, putative	GO:0046872-metal ion binding	NA	NA	EHI_004980	EAL47473	XP_652859	XM_647767	103.t00008
103.m00153_x_at	485.11	449.67	674.83	710.42	632.08	686.56	517.65	470.58	664.61	679.49	602.94	528.01	675.55	493.55	648.15	-1.28	0.140859	1.07	1	-1.23	0.242204	1.37	0.102566	1.04	0.881489	-1.31	0.203139	zinc finger protein, putative	GO:0046872-metal ion binding	NA	NA	EHI_004980	EAL47473	XP_652859	XM_647767	103.t00008
103.m00154_at	378.31	348.1	391.11	503.52	515.32	532.37	412.89	323.96	325.16	363.76	299.56	372.06	516.94	365.73	328.45	-1.39	0.0232169	1.02	1	1.13	0.355103	1.41	0.0311549	1.57	0.0358291	1.11	0.527302	ankyrin, putative	GO:0004867-serine-type endopeptidase inhibitor activity	NA	NA	EHI_004990	EAL47474	XP_652860	XM_647768	103.t00009
103.m00159_s_at	734.41	797.08	947.21	1322.65	1341.82	1435.48	1053.41	742.94	825.39	983.65	902.51	821.54	1365.77	884.66	901.54	-1.66	0.0118065	-1.08	1	-1.1	0.603279	1.54	0.0357273	1.51	0.071725	-1.02	0.960566	acetyltransferase, putative				no direct link	EAL47445	XP_652831	XM_647739	103.t00014
103.m00160_s_at	119.57	97.39	194.79	241.36	194.84	225.94	185.28	157.41	202.73	193.46	210.12	131.39	219.84	170.78	201.99	-1.67	0.0546226	-1.3	1	-1.54	0.117995	1.29	0.393036	1.09	0.827609	-1.18	0.632356	hypothetical protein				EHI_005000	EAL47446	XP_652832	XM_647740	103.t00015
103.m00161_s_at	736.47	655.93	1058	683.71	730.83	784.33	736.27	767.56	641.89	750.06	731.32	799.53	731.8	751.75	706.13	1.09	0.676634	1.06	1	1.13	0.528594	-1.03	0.950014	1.04	0.920491	1.06	0.839781	Rab family GTPase	GO:0005524-ATP binding//GO:0005525-GTP binding	GO:0006886-intracellular protein transport//GO:0007264-small GTPase mediated signal transduction	NA	EHI_005010	EAL47447	XP_652833	XM_647741	103.t00016
103.m00163_s_at	381.21	350.82	519.25	226.05	232.29	242.12	371.22	434.44	253.14	246.14	270.72	411.03	233.39	401.59	256.46	1.76	0.00657442	1.02	1	1.6	0.0189611	-1.72	0.0132475	-1.1	0.664197	1.57	0.0444354	hypothetical protein				EHI_134600	EAL47449	XP_652835	XM_647743	103.t00018
103.m00164_at	142.31	126.39	229.64	130.02	147.77	129.95	111.39	133.98	92.28	83.7	97.16	160.45	135.66	122.16	90.87	1.18	0.485077	1.31	1	1.77	0.0362667	1.11	0.749559	1.49	0.172936	1.34	0.316491	adenosine deaminase, putative				EHI_005040	EAL47450	XP_652836	XM_647744	103.t00019
103.m00167_at	1007.99	945.09	877.89	1103.11	1063.84	1088.85	948.2	1028.83	827.2	959.57	1013.54	942.16	1085.15	987.69	930.06	-1.15	0.199601	-1.05	1	1.01	0.931828	1.1	0.472257	1.17	0.263739	1.06	0.706329	N-terminal acetyltransferase, putative				EHI_005070	EAL47452	XP_652840	XM_647748	103.t00022
103.m00168_at	11.76	15.98	14.06	26.51	23.79	27.92	11.84	11.96	32.29	28.81	21.67	13.82	26.01	11.9	27.22	-1.88	0.00716822	1.16	1	-1.97	0.00820067	2.19	0.00543261	-1.05	0.884244	-2.29	0.00932237	hypothetical protein				EHI_005080	EAL47453	XP_652841	XM_647749	103.t00023
103.m00168_x_at	6.1	5.99	5.98	11.38	9.85	10.35	5.98	5.66	9.79	7.41	6.8	6.02	10.5	5.82	7.9	-1.74	0.00527786	1.03	1	-1.31	0.0953742	1.8	0.0068052	1.33	0.135359	-1.36	0.112583	hypothetical protein				EHI_005080	EAL47453	XP_652841	XM_647749	103.t00023
103.m00169_at	4.22	4.22	4.22	5.02	4.97	4.34	4.22	4.22	4.28	4.89	4.22	4.22	4.77	4.22	4.45	-1.13	0.225776	1	1	-1.05	0.619725	1.13	0.287706	1.07	0.605007	-1.05	0.713372	hypothetical protein				EHI_005090	EAL47454	XP_652842	XM_647750	103.t00024
103.m00169_x_at	4.87	4.68	4.87	4.87	4.95	5.11	4.87	4.87	5.73	4.87	4.87	4.81	4.98	4.87	5.14	-1.04	0.758621	-1.01	1	-1.07	0.496918	1.02	0.90068	-1.03	0.821829	-1.06	0.688395	hypothetical protein				EHI_005090	EAL47454	XP_652842	XM_647750	103.t00024
103.m00170_at	721.5	729.82	735.42	776.77	768.54	858.89	654.71	687.28	670.22	719.29	737.09	728.89	800.38	670.8	708.3	-1.1	0.288076	1.09	1	1.03	0.779757	1.19	0.0837299	1.13	0.265648	-1.06	0.659959	eukaryotic translation initiation factor 2 alpha subunit, putative	GO:0003723-RNA binding	NA	NA	EHI_005100	EAL47455	XP_652843	XM_647751	103.t00025
103.m00170_x_at	536.8	588.57	575.73	601.97	637.16	626.71	502.08	559.37	503.97	549.47	539.44	566.6	621.77	529.95	530.6	-1.1	0.307219	1.07	1	1.07	0.489047	1.17	0.12403	1.17	0.168998	-1	1	eukaryotic translation initiation factor 2 alpha subunit, putative	GO:0003723-RNA binding	NA	NA	EHI_005100	EAL47455	XP_652843	XM_647751	103.t00025
103.m00171_at	272.06	267.84	89.51	253.91	271.35	262.75	245.73	249.91	251.18	214.68	229.65	186.84	262.57	247.81	231.35	-1.41	0.425061	-1.33	1	-1.24	0.634829	1.06	0.952529	1.13	0.846581	1.07	0.933043	hypothetical protein				EHI_005120	EAL47456	XP_652844	XM_647752	103.t00026
103.m00172_at	106.92	68.06	44.64	210.51	196.82	202.27	63.95	75.18	153.37	139.26	113.36	68.75	203.12	69.34	134.28	-2.95	0.00651128	-1.01	1	-1.95	0.0546348	2.93	0.0114211	1.51	0.283496	-1.94	0.100537	hypothetical protein	GO:0003677-DNA binding	GO:0006306-DNA methylation	NA	EHI_005130	EAL47457	XP_652845	XM_647753	103.t00027
103.m00172_x_at	224.41	209.51	114.75	411.64	360.64	386.16	167.87	200.17	273.09	326.54	282.48	175.39	385.58	183.31	293.14	-2.2	0.0123033	-1.05	1	-1.67	0.0760793	2.1	0.0255151	1.32	0.409179	-1.6	0.16214	hypothetical protein	GO:0003677-DNA binding	GO:0006306-DNA methylation	NA	EHI_005130	EAL47457	XP_652845	XM_647753	103.t00027
103.m00173_at	575.58	514.83	1042.45	913.45	899.27	939.04	831.87	714.11	851	758.43	873.13	675.99	917.1	770.74	825.99	-1.36	0.242334	-1.14	1	-1.22	0.461568	1.19	0.595633	1.11	0.786599	-1.07	0.877746	hypothetical protein				EHI_005140	EAL47458	XP_652846	XM_647754	103.t00028
103.m00174_at	4928.05	6105.49	2631.51	2741.24	3607.2	2896.82	4609.04	5388.89	4400.56	4069.8	4629.16	4294.05	3059.7	4983.74	4360.42	1.4	0.273193	-1.16	1	-1.02	0.975659	-1.63	0.163366	-1.43	0.362957	1.14	0.777765	conserved hypothetical protein				EHI_005150	EAL47459	XP_652847	XM_647755	103.t00029
103.m00177_x_at	7.51	8.96	6.27	7.55	7.51	7.46	7.51	7.43	7.53	6.91	7.57	7.5	7.51	7.47	7.33	-1	1	1	1	1.02	0.90004	1.01	1	1.02	0.930377	1.02	0.950516	hypothetical protein				no direct link	EAL47462	XP_652850	XM_647758	103.t00032
103.m00178_at	65.1	67.54	51.09	55.58	63.83	43.08	61.63	72.46	83.41	50.95	65.48	60.79	53.47	66.83	65.29	1.14	0.627897	-1.1	1	-1.07	0.801255	-1.25	0.4292	-1.22	0.514656	1.02	0.967148	hypothetical protein	GO:0004672-protein kinase activity//GO:0004674-protein serine/threonine kinase activity//GO:0004713-protein-tyrosine kinase activity//GO:0005524-ATP binding	GO:0006468-protein amino acid phosphorylation	NA	no direct link	EAL47463	XP_652851	XM_647759	103.t00033
103.m00178_x_at	55.61	50.15	35.4	47.45	45.11	41.28	46.84	60.21	59.66	28.7	50.08	46.21	44.54	53.1	44.1	1.04	0.947964	-1.15	1	1.05	0.908255	-1.19	0.667101	1.01	0.995368	1.2	0.670165	hypothetical protein	GO:0004672-protein kinase activity//GO:0004674-protein serine/threonine kinase activity//GO:0004713-protein-tyrosine kinase activity//GO:0005524-ATP binding	GO:0006468-protein amino acid phosphorylation	NA	no direct link	EAL47463	XP_652851	XM_647759	103.t00033
103.m00185_at	380.19	447.42	320.1	1495.73	1387.45	1207.28	393.69	321.28	599.75	609.52	528.34	379.03	1358.19	355.65	578.04	-3.58	0.000321171	1.07	1	-1.53	0.0330468	3.82	0.000460583	2.35	0.00996113	-1.63	0.0367462	Fe-hydrogenase, putative	GO:0005489-electron transporter activity//GO:0005506-iron ion binding	GO:0006118-electron transport	NA	EHI_005060	EAL47464	XP_652839	XM_647747	103.t00038
103.m00186_at	4.26	4.19	4.19	4.19	4.18	4.19	4.13	4.28	4.19	8.3	4.19	4.21	4.19	4.21	5.26	1	0.999977	1	1	-1.25	0.414376	-1	1	-1.26	0.493388	-1.25	0.517193	hypothetical protein				EHI_005050	EAL47465	XP_652838	XM_647746	103.t00039
103.m00186_x_at	4.13	4.13	4.2	4.13	4.13	4.13	4.13	4.25	4.13	5.35	4.13	4.15	4.13	4.19	4.5	1	0.990092	-1.01	1	-1.08	0.515755	-1.01	0.96335	-1.09	0.576411	-1.07	0.667729	hypothetical protein				EHI_005050	EAL47465	XP_652838	XM_647746	103.t00039
103.UTR_m00146_x_at	8.39	6.95	6.95	7.8	7.26	6.78	7.6	6.95	7.91	6.45	7.5	7.4	7.27	7.27	7.26	1.02	0.933207	1.02	1	1.02	0.910134	1	1	1	1	1	1	Brix domain protein, putative
103.UTR_m00148_x_at	6.87	4.37	8.01	5.96	5.96	5.85	5.96	5.96	6.96	5.96	8.5	6.22	5.92	5.96	7.06	1.05	0.889678	1.04	1	-1.14	0.623508	-1.01	1	-1.19	0.573712	-1.18	0.604259	S-adenosylmethionine synthetase, putative	GO:0004478-methionine adenosyltransferase activity//GO:0005524-ATP binding	GO:0006730-one-carbon compound metabolism	NA
103.UTR_m00150_x_at	7.97	8.56	11.93	7.97	6.47	14.27	7.97	7.97	7.97	7.59	9.77	9.34	9.03	7.97	8.39	1.03	0.956404	1.17	1	1.11	0.771774	1.13	0.788324	1.08	0.892594	-1.05	0.933185	hypothetical protein
103.UTR_m00151-a_x_at	211.61	230.24	277.43	237.68	288.28	237.42	267.62	210.09	234.75	237.68	274.89	238.21	253.38	237.12	248.46	-1.06	0.751614	1	1	-1.04	0.830775	1.07	0.783469	1.02	0.9556	-1.05	0.866009	bystin, putative
103.UTR_m00151-b_x_at	7.86	5.51	10.31	6.58	10.61	6.87	6.49	7.19	6.85	6.9	6.88	7.64	7.83	6.83	6.88	-1.02	0.966488	1.12	1	1.11	0.731565	1.15	0.716724	1.14	0.735275	-1.01	0.99597	bystin, putative
103.UTR_m00152_x_at	8.57	9.34	8.45	8.45	8.91	8.51	11.99	8.49	11.05	9.45	10.92	8.77	8.62	10.09	10.45	1.02	0.946502	-1.15	1	-1.19	0.257063	-1.17	0.353902	-1.21	0.293579	-1.04	0.891764	hypothetical protein
103.UTR_m00153_x_at	23.42	22.28	29.65	31.23	35.89	29.65	33.17	27.76	16.99	37.45	23.93	24.92	32.15	30.34	24.78	-1.29	0.392531	-1.22	1	1.01	0.994045	1.06	0.920037	1.3	0.484485	1.22	0.612619	zinc finger protein, putative	GO:0046872-metal ion binding	NA	NA
103.UTR_m00158-a_x_at	2251.49	2295.51	2219.34	2559.7	2655.93	2738.47	2188.18	2323.29	2490.02	2491.71	2563.62	2255.23	2650.36	2254.73	2514.88	-1.18	0.0487843	1	1	-1.12	0.182351	1.18	0.073546	1.05	0.604457	-1.12	0.266112	hypothetical protein
103.UTR_m00159_x_at	13.8	11.66	19.24	11.14	10.26	11.57	11.66	16.77	10.44	10.92	11.66	14.57	10.98	13.98	10.99	1.33	0.19268	1.04	1	1.33	0.219406	-1.27	0.334846	-1	1	1.27	0.393964	acetyltransferase, putative
103.UTR_m00162_x_at	4.12	5.32	4.12	4.12	4.12	4.12	4.35	4.12	8.94	6.92	4.12	4.48	4.12	4.23	6.34	1.09	0.806346	1.06	1	-1.42	0.236339	-1.03	0.973956	-1.54	0.219994	-1.5	0.252977	F-actin capping protein beta subunit, putative	GO:0003779-actin binding	GO:0030036-actin cytoskeleton organization and biogenesis	GO:0008290-F-actin capping protein complex
103.UTR_m00163-a_x_at	2043.33	2088.12	2027.25	2673.88	2366.42	2483.46	1960.53	2085.05	2369.95	2355.69	2517.5	2052.74	2504.75	2021.83	2413.28	-1.22	0.0348455	1.02	1	-1.18	0.0878036	1.24	0.0421014	1.04	0.765032	-1.19	0.113867	hypothetical protein
103.UTR_m00163-b_x_at	4.15	4.16	4.16	4.65	4.31	6.53	4.13	4.12	4.16	6.46	4.16	4.16	5.08	4.13	4.82	-1.22	0.383676	1.01	1	-1.16	0.534564	1.23	0.435054	1.05	0.891347	-1.17	0.618232	hypothetical protein
103.UTR_m00165-a_x_at	34.36	39.78	63.46	33.74	31.83	38.32	36.78	36.41	28.63	22.67	38.67	44.26	34.52	36.59	29.28	1.28	0.385958	1.21	1	1.51	0.167241	-1.06	0.914868	1.18	0.662832	1.25	0.55273	hypothetical protein
103.UTR_m00165-b_x_at	5.06	4.93	10.55	5.16	5.59	7.09	4.98	5.06	4.12	7.65	4.39	6.41	5.89	5.02	5.17	1.09	0.871207	1.28	1	1.24	0.587109	1.17	0.767548	1.14	0.81765	-1.03	0.974989	hypothetical protein
103.UTR_m00168_x_at	127.29	127.29	109.86	133.31	128.5	139.24	125.36	127.29	121.25	127.29	127.29	121.19	133.61	126.32	125.24	-1.1	0.300713	-1.04	1	-1.03	0.760473	1.06	0.647339	1.07	0.599154	1.01	0.970032	hypothetical protein
103.UTR_m00171-b_x_at	10.58	11.21	24.55	5.11	10.19	12.32	11.54	13.5	11.44	7.73	12.19	14.28	8.63	12.48	10.25	1.65	0.271466	1.14	1	1.39	0.488932	-1.45	0.500821	-1.19	0.800027	1.22	0.779752	hypothetical protein
103.UTR_m00172-a_x_at	4.12	5.12	4.3	4.3	5.23	4.3	4.3	4.3	4.31	4.3	4.3	4.49	4.59	4.3	4.3	-1.02	0.913466	1.04	1	1.04	0.762352	1.07	0.701036	1.07	0.706293	1	1	hypothetical protein	GO:0003677-DNA binding	GO:0006306-DNA methylation	NA
103.UTR_m00173-a_x_at	578.36	537.5	381.84	892.69	816.05	755.59	385.38	441.85	598.23	655.32	598.23	491.46	819.54	412.65	616.69	-1.67	0.0138509	1.19	1	-1.25	0.219094	1.99	0.00717959	1.33	0.200887	-1.49	0.0828834	hypothetical protein
103.UTR_m00173-b_x_at	4.16	4.16	4.12	5.24	4.19	4.19	4.19	4.12	4.59	4.8	4.27	4.15	4.51	4.15	4.55	-1.09	0.473773	1	1	-1.1	0.438691	1.09	0.552721	-1.01	0.982766	-1.1	0.550536	hypothetical protein
103.UTR_m00174_x_at	4.31	4.16	4.16	4.49	11.17	4.16	4.22	4.73	5.39	4.12	5.84	4.21	5.93	4.47	5.06	-1.41	0.370664	-1.06	1	-1.2	0.654625	1.33	0.538195	1.17	0.772742	-1.13	0.841175	conserved hypothetical protein
103.UTR_m00175_x_at	4.54	4.46	4.35	4.21	4.12	4.12	8.79	4.2	4.95	4.2	4.6	4.45	4.15	6.07	4.57	1.07	0.830006	-1.36	1	-1.03	0.937073	-1.46	0.18041	-1.1	0.793303	1.33	0.384086	calcium-dependent protein kinase, putative	GO:0004672-protein kinase activity//GO:0004674-protein serine/threonine kinase activity//GO:0004713-protein-tyrosine kinase activity//GO:0005524-ATP binding	GO:0006468-protein amino acid phosphorylation	NA
103.UTR_m00176-a_x_at	150.09	166.34	71.11	166.66	157.44	155.28	153.32	157.44	157.44	157.44	193.06	121.09	159.72	155.37	168.52	-1.32	0.386003	-1.28	1	-1.39	0.314969	1.03	0.97759	-1.06	0.931515	-1.08	0.881306	hypothetical protein
103.UTR_m00176-b_x_at	4.45	4.49	4.37	4.37	5.25	4.37	4.37	4.3	4.37	4.37	5.07	4.44	4.64	4.33	4.59	-1.05	0.729611	1.03	1	-1.03	0.79926	1.07	0.637001	1.01	0.964893	-1.06	0.731767	hypothetical protein
103.UTR_m00177_x_at	18.15	15.51	17.97	17.81	18.27	19.72	18.14	19.69	18.86	18.51	20.33	17.17	18.58	18.9	19.22	-1.08	0.463376	-1.1	1	-1.12	0.302038	-1.02	0.940936	-1.03	0.834715	-1.02	0.935455	hypothetical protein
103.UTR_m00178_x_at	49.23	65.5	51.85	50.91	53.81	47.42	46.69	60.28	58.72	47.42	60.01	55.09	50.65	53.05	55.08	1.09	0.664208	1.04	1	1	1	-1.05	0.874686	-1.09	0.725633	-1.04	0.904384	hypothetical protein	GO:0004672-protein kinase activity//GO:0004674-protein serine/threonine kinase activity//GO:0004713-protein-tyrosine kinase activity//GO:0005524-ATP binding	GO:0006468-protein amino acid phosphorylation	NA
103.UTR_m00179-a_x_at	134.4	162.87	66.32	131.25	131.25	135.86	120.9	131.25	124.24	131.25	165	113.23	132.77	125.97	139.08	-1.17	0.664548	-1.11	1	-1.23	0.549182	1.05	0.9414	-1.05	0.946008	-1.1	0.856678	hypothetical protein
103.UTR_m00180_x_at	9.33	8.59	14.07	7.73	8.2	8.25	17.86	12.17	7.7	8.5	9.22	10.41	8.06	14.74	8.45	1.29	0.262881	-1.42	1	1.23	0.383798	-1.83	0.0332083	-1.05	0.907369	1.74	0.0677544	hypothetical protein
103.UTR_m00181_x_at	5.25	4.39	4.95	5.55	5.12	6.04	4.26	4.44	9.89	11.03	5.16	4.85	5.56	4.35	8.26	-1.15	0.668628	1.11	1	-1.7	0.086144	1.28	0.461645	-1.49	0.26383	-1.9	0.0859148	hypothetical protein	NA	GO:0006464-protein modification	NA
103.UTR_m00182_x_at	6.27	6.27	6.27	9.89	6.27	6.22	10.6	6.27	6.76	6.27	6.7	6.27	7.28	8.15	6.57	-1.16	0.577939	-1.3	1	-1.05	0.879905	-1.12	0.749817	1.11	0.780688	1.24	0.51417	CXXC-rich protein
103.UTR_m00185_x_at	4.12	4.97	4.12	4.12	4.14	4.35	4.12	5.19	4.11	4.35	4.12	4.39	4.2	4.62	4.19	1.05	0.785581	-1.05	1	1.05	0.753891	-1.1	0.536455	1	0.998062	1.1	0.560967	Fe-hydrogenase, putative	GO:0005489-electron transporter activity//GO:0005506-iron ion binding	GO:0006118-electron transport	NA
104.m00152_x_at	4.82	4.82	4.82	4.94	4.87	4.85	4.82	4.65	5.22	4.79	4.87	4.82	4.88	4.73	4.96	-1.01	0.910849	1.02	1	-1.03	0.749891	1.03	0.780949	-1.02	0.920959	-1.05	0.672423	hypothetical protein				no direct link	EAL47436	XP_652822	XM_647730	104.t00005
104.m00156_x_at	5.35	5.25	5.52	5.91	5.48	5.52	5.35	5.35	5.43	5.15	5.35	5.37	5.64	5.35	5.31	-1.05	0.562362	1	1	1.01	0.915816	1.05	0.594592	1.06	0.556697	1.01	0.970032	hypothetical protein				no direct link	EAL47416	XP_652802	XM_647710	104.t00009
104.m00157_at	4.36	4.25	4.26	4.41	4.38	4.36	4.6	4.24	4.46	7.36	4.43	4.29	4.38	4.42	5.26	-1.02	0.958066	-1.03	1	-1.23	0.331523	-1.01	0.998916	-1.2	0.473974	-1.19	0.508834	hypothetical protein	GO:0005524-ATP binding	NA	NA	EHI_145460	EAL47417	XP_652803	XM_647711	104.t00010
104.m00158_s_at	4.18	4.18	4.43	4.26	4.18	4.18	6.64	4.82	4.18	4.18	4.18	4.26	4.21	5.66	4.18	1.01	0.95591	-1.33	0.919454	1.02	0.906345	-1.34	0.0498396	1.01	0.99036	1.35	0.0716391	hypothetical protein				EHI_145470	EAL47418	XP_652804	XM_647712	104.t00011
104.m00158_x_at	4.13	4.13	4.13	4.13	4.13	4.12	4.09	5.04	4.65	4.13	4.13	4.13	4.13	4.54	4.3	1	1	-1.1	1	-1.04	0.741764	-1.1	0.443525	-1.04	0.797589	1.06	0.721918	hypothetical protein				EHI_145470	EAL47418	XP_652804	XM_647712	104.t00011
104.m00163_at	350.19	402.21	180.26	237.39	289.42	239.5	294.74	345.28	406.72	397.54	418.88	293.92	254.35	319.01	407.62	1.16	0.664861	-1.09	1	-1.39	0.29112	-1.25	0.528395	-1.6	0.207954	-1.28	0.531735	Rho guanine nucleotide exchange factor, putative				EHI_145730	EAL47423	XP_652809	XM_647717	104.t00016
104.m00164_at	260.2	213.86	343.75	225.62	171.13	218.42	263.25	229.28	159.64	167.15	185.87	267.44	203.55	245.68	170.54	1.31	0.18081	1.09	1	1.57	0.0514684	-1.21	0.432853	1.19	0.49535	1.44	0.162349	hypothetical protein				EHI_177380	EAL47424	XP_652810	XM_647718	104.t00017
104.m00166_s_at	136.02	98.73	200.49	99.84	85.05	100.65	116.81	116.7	99.92	97.08	89.81	139.12	94.9	116.75	95.51	1.47	0.12413	1.19	1	1.46	0.153548	-1.23	0.480169	-1.01	0.99758	1.22	0.539548	hypothetical protein				EHI_177360	EAL47426	XP_652812	XM_647720	104.t00019
104.m00168_s_at	491.18	499.44	579.37	440.62	423.05	442.82	554.89	472.05	372.65	405.99	408.06	521.87	435.4	511.8	395.23	1.2	0.106444	1.02	1	1.32	0.0336663	-1.18	0.195644	1.1	0.493074	1.29	0.0782447	hypothetical protein				EHI_177340	EAL47428	XP_652814	XM_647722	104.t00021
104.m00170_at	434.86	577.26	218.45	131.1	226.92	151.54	382.28	368.67	616.67	443	620.18	379.92	165.2	375.41	553.34	2.3	0.0463174	1.01	1	-1.46	0.361394	-2.27	0.0737816	-3.35	0.0451905	-1.47	0.448601	hypothetical protein				EHI_177190	EAL47429	XP_652816	XM_647724	104.t00023
104.m00171_at	6.96	11.75	16.74	9.88	10.84	12.93	24.06	14.66	12.24	11.33	11.42	11.1	11.14	18.78	11.65	-1	1	-1.69	1	-1.05	0.91519	-1.69	0.177917	-1.05	0.951407	1.61	0.273968	hypothetical protein				no direct link	EAL47430	XP_652817	XM_647725	104.t00024
104.m00171_x_at	7.74	9.4	9.4	9.35	8.42	8.6	12.18	12.81	11.07	9.4	10.79	8.81	8.78	12.49	10.39	1	0.996523	-1.42	0.829284	-1.18	0.195532	-1.42	0.022887	-1.18	0.26542	1.2	0.233567	hypothetical protein				no direct link	EAL47430	XP_652817	XM_647725	104.t00024
104.m00172_at	855.37	733.6	1225.09	1023.23	1018.03	1075.82	869.59	827.94	809.57	966.93	810.72	916.07	1038.7	848.51	859.35	-1.13	0.544087	1.08	1	1.07	0.778545	1.22	0.368996	1.21	0.444354	-1.01	0.978919	hypothetical protein				EHI_177180	EAL47431	XP_652818	XM_647726	104.t00025
104.m00172_x_at	1070.54	994.47	1495.87	1308.17	1394.89	1334.53	1078.83	1048.67	1031.78	1218.2	1025.87	1167.78	1345.38	1063.64	1088.43	-1.15	0.412963	1.1	1	1.07	0.708954	1.26	0.21862	1.24	0.315922	-1.02	0.950828	hypothetical protein				EHI_177180	EAL47431	XP_652818	XM_647726	104.t00025
104.m00173_at	70.28	54.37	92.54	48.01	45.24	61.26	74.57	77.64	63.71	51.72	63.5	70.71	51.05	76.09	59.37	1.39	0.146173	-1.08	1	1.19	0.453828	-1.49	0.119937	-1.16	0.607169	1.28	0.39183	hypothetical protein				EHI_177170	EAL47432	XP_652819	XM_647727	104.t00026
104.m00173_x_at	63.48	43.93	74.38	51.9	43.14	47.44	69.67	74.92	58.32	61.89	46.7	59.19	47.36	72.24	55.24	1.25	0.307901	-1.22	1	1.07	0.787051	-1.53	0.0939179	-1.17	0.58712	1.31	0.336316	hypothetical protein				EHI_177170	EAL47432	XP_652819	XM_647727	104.t00026
104.m00174_at	5.99	5.2	8.93	6	6.51	6	6	6.04	6.83	6.18	6	6.53	6.16	6.02	6.33	1.06	0.823465	1.08	1	1.03	0.905373	1.02	0.964112	-1.03	0.95197	-1.05	0.887447	signal peptide peptidase family protein	GO:0017153-sodium:dicarboxylate symporter activity	GO:0006835-dicarboxylic acid transport	GO:0016020-membrane	EHI_177160	EAL47433	XP_652820	XM_647728	104.t00027
104.m00178_x_at	4.39	4.74	4.4	4.4	4.64	4.39	4.92	4.45	4.4	4.4	4.4	4.51	4.47	4.68	4.4	1.01	0.969278	-1.04	1	1.03	0.808393	-1.05	0.692921	1.02	0.911084	1.06	0.586191	hypothetical protein				EHI_177020	EAL47413	XP_652800	XM_647708	104.t00031
104.m00182_x_at	24.13	24.09	23.99	24.52	24.13	24.09	25.13	24.09	24.09	24.09	24.09	24.07	24.25	24.6	24.09	-1.01	0.957654	-1.02	1	-1	0.997921	-1.01	0.916108	1.01	0.971155	1.02	0.86054	hypothetical protein				no direct link	EAL47411	XP_652798	XM_647706	104.t00029
104.UTR_m00149-a_x_at	4.12	4.12	4.12	4.12	4.12	4.12	4.12	4.12	7.53	4.12	4.21	4.12	4.12	4.12	5.07	1	1	1	1	-1.23	0.385147	1	1	-1.23	0.475757	-1.23	0.489423	hypothetical protein
104.UTR_m00156-b_x_at	6.25	6.25	6.06	6.55	6.72	6.25	5.87	6.25	6.03	6.25	6.63	6.18	6.5	6.05	6.3	-1.05	0.572607	1.02	1	-1.02	0.859817	1.07	0.468942	1.03	0.793241	-1.04	0.753489	hypothetical protein
104.UTR_m00159-a_x_at	4.12	4.34	4.12	4.12	4.12	4.12	4.12	4.12	4.12	4.12	4.12	4.19	4.12	4.12	4.12	1.02	0.861565	1.02	1	1.02	0.843949	1	1	1	1	1	1	hypothetical protein
104.UTR_m00166-a_x_at	389.46	422.13	492.79	366.6	332.86	340.54	405.74	366.64	363.59	366.64	337.45	432.7	346.37	385.7	355.65	1.25	0.0672693	1.12	1	1.22	0.120109	-1.11	0.433113	-1.03	0.896168	1.08	0.611301	hypothetical protein
104.UTR_m00166-b_x_at	61.88	61.73	59.65	61.38	68.75	83.72	59.93	62.15	86.8	58.61	64.99	61.08	70.69	61.03	69.15	-1.16	0.426091	1	1	-1.13	0.508095	1.16	0.492305	1.02	0.954907	-1.13	0.609164	hypothetical protein
104.UTR_m00168_x_at	118.98	92.14	105.24	101.7	89.84	89.37	113.12	70.93	63.6	77.48	72.83	104.89	93.47	89.58	71.07	1.12	0.595334	1.17	1	1.48	0.0774178	1.04	0.911023	1.32	0.273871	1.26	0.368114	hypothetical protein
104.UTR_m00170_x_at	6.28	7.09	5.86	5.18	5.43	5.86	4.67	5.96	6.93	10.82	7.38	6.39	5.48	5.28	8.21	1.17	0.45912	1.21	1	-1.28	0.232784	1.04	0.923089	-1.5	0.121213	-1.55	0.0924355	hypothetical protein
104.UTR_m00171_x_at	28.15	31.2	23.53	7.31	15.33	13.6	15.68	24.87	20.38	24.88	32.23	27.44	11.51	19.74	25.37	2.38	0.0252441	1.39	1	1.08	0.853813	-1.72	0.169669	-2.2	0.0888821	-1.29	0.593273	hypothetical protein
104.UTR_m00174-a_x_at	62.09	42.12	79.59	45.62	48.89	48.89	47.21	49.77	47.28	57.6	37.83	59.27	47.78	48.47	46.88	1.24	0.410713	1.22	1	1.26	0.382633	-1.01	0.993224	1.02	0.978453	1.03	0.953466	signal peptide peptidase family protein	GO:0017153-sodium:dicarboxylate symporter activity	GO:0006835-dicarboxylic acid transport	GO:0016020-membrane
104.UTR_m00175_x_at	4.34	7.09	4.12	4.42	4.24	4.34	6.16	4.12	4.27	8.62	4.34	5.02	4.33	5.03	5.43	1.16	0.71757	-1	1	-1.08	0.856867	-1.16	0.767434	-1.25	0.626926	-1.08	0.907291	conserved hypothetical protein
104.UTR_m00178_x_at	6.19	5.03	6.17	5.67	5.58	4.98	5.02	5.68	5.75	5.42	5.74	5.77	5.4	5.34	5.64	1.07	0.620474	1.08	1	1.02	0.877944	1.01	0.973995	-1.04	0.818009	-1.06	0.769141	hypothetical protein
104.UTR_m00179_x_at	4.12	17.35	5.03	5.94	5.03	5.08	6.41	5.09	5.03	5.62	6.63	7.11	5.33	5.71	5.72	1.33	0.610917	1.25	1	1.24	0.706826	-1.07	0.956599	-1.07	0.949376	-1	1	Endonuclease V, putative
104.UTR_m00180_x_at	8.17	5.96	5.96	5.96	9.8	5.16	7.6	7.5	5.96	6.43	5.96	6.62	6.71	7.55	6.12	-1.01	0.987509	-1.14	1	1.08	0.791039	-1.13	0.739876	1.1	0.810445	1.23	0.531861	hypothetical protein
104.UTR_m00181_x_at	52.7	71.2	39.87	91.05	62.26	96.06	28.95	91.61	78.35	76.47	43.25	53.08	81.66	51.5	63.75	-1.54	0.390467	1.03	1	-1.2	0.74178	1.59	0.424226	1.28	0.715413	-1.24	0.777066	conserved hypothetical protein
104.UTR_m00182_x_at	4.39	4.25	4.43	4.61	4.25	5.63	4.25	4.25	4.12	10.36	4.25	4.35	4.79	4.25	5.66	-1.1	0.835416	1.02	1	-1.3	0.478765	1.13	0.827925	-1.18	0.738357	-1.33	0.540568	hypothetical protein
104.UTR_m00183_x_at	9.21	9.21	8.93	9.26	8.7	9.21	9.21	9.21	9.31	9.07	9.21	9.12	9.05	9.21	9.2	1.01	0.961521	-1.01	1	-1.01	0.937021	-1.02	0.897274	-1.02	0.907814	1	0.99597	conserved hypothetical protein
104.UTR_m00185-b_x_at	15.29	17.87	19.86	23.52	21.4	17.6	17.9	18.06	18.13	30.79	39.7	17.57	20.69	17.98	28.09	-1.18	0.609426	-1.02	1	-1.6	0.135385	1.15	0.730767	-1.36	0.409284	-1.56	0.232592	hypothetical protein
104.UTR_m00186-a_x_at	26.53	22.53	24.81	26.82	27.64	23.25	22.08	22.73	24.81	23.65	25.85	24.57	25.83	22.41	24.75	-1.05	0.687423	1.1	1	-1.01	0.964435	1.15	0.251852	1.04	0.792384	-1.1	0.489801	pseudogene, predicted protein
1047.m00006_at	4.87	5.73	4.51	4.85	4.78	4.78	4.9	4.8	4.9	5	5.01	5.01	4.8	4.85	4.97	1.04	0.731733	1.03	1	1.01	0.957019	-1.01	0.975541	-1.04	0.834878	-1.02	0.897019	pseudogene, cysteine protease 11-related	GO:0004197-cysteine-type endopeptidase activity	GO:0006508-proteolysis and peptidolysis	NA	no direct link	NA	NA	NA	1047.t00001
1047.m00006_x_at	4.25	5.23	4.28	4.28	4.27	4.27	4.18	4.21	4.31	4.34	4.36	4.56	4.27	4.2	4.34	1.07	0.551544	1.09	1	1.05	0.651837	1.02	0.935332	-1.02	0.945144	-1.03	0.850192	pseudogene, cysteine protease 11-related	GO:0004197-cysteine-type endopeptidase activity	GO:0006508-proteolysis and peptidolysis	NA	no direct link	NA	NA	NA	1047.t00001
105.m00119_at	185.45	198.28	80	82.5	105.94	105.2	156.76	176.81	133.71	108.73	149.57	143.28	97.24	166.48	129.56	1.47	0.281939	-1.16	1	1.11	0.813855	-1.71	0.185252	-1.33	0.53412	1.28	0.608969	hypothetical protein				no direct link	EAL47400	XP_652786	XM_647694	105.t00002
105.m00127_s_at	25.09	33.56	22.2	13.06	13.94	14.07	15.17	18.12	17.55	15.11	18.67	26.54	13.68	16.58	17.04	1.94	0.00534474	1.6	0.829284	1.56	0.0351851	-1.21	0.351632	-1.25	0.325108	-1.03	0.939199	conserved hypothetical protein				no direct link	EAL47406	XP_652795	XM_647703	105.t00010
105.m00130_at	109.65	91.8	96.08	82.37	86.06	77.2	58.64	101.37	66.28	43.77	55.39	98.89	81.79	77.1	54.37	1.21	0.441291	1.28	1	1.82	0.0345478	1.06	0.889941	1.5	0.179299	1.42	0.252452	hypothetical protein	GO:0005524-ATP binding	NA	NA	EHI_107180	EAL47383	XP_652769	XM_647677	105.t00013
105.m00131_s_at	110.03	91.37	109.43	103.87	92.89	102.2	103.58	118.24	92.39	102.17	97.01	103.23	99.53	110.66	97.11	1.04	0.802427	-1.07	1	1.06	0.628431	-1.11	0.442019	1.02	0.906378	1.14	0.388691	hypothetical protein				EHI_107190	EAL47384	XP_652770	XM_647678	105.t00014
105.m00133_at	1405.75	1272.1	756.95	852.51	897.54	711.15	967.52	1151.51	1082.48	1051.15	1064.43	1106.2	816.4	1055.52	1065.95	1.35	0.210027	1.05	1	1.04	0.9078	-1.29	0.359849	-1.31	0.383849	-1.01	0.990671	NADP-dependent alcohol dehydrogenase	GO:0008270-zinc ion binding//GO:0016491-oxidoreductase activity	NA	NA	EHI_107210	EAL47386	XP_652772	XM_647680	105.t00016
105.m00133_x_at	1882.23	1647.58	927.14	1186.83	1135.31	1016.01	1311.52	1521.69	1409.59	1422.77	1356.59	1421.96	1110.37	1412.7	1396.02	1.28	0.346219	1.01	1	1.02	0.963034	-1.27	0.429936	-1.26	0.489323	1.01	0.988336	NADP-dependent alcohol dehydrogenase	GO:0008270-zinc ion binding//GO:0016491-oxidoreductase activity	NA	NA	EHI_107210	EAL47386	XP_652772	XM_647680	105.t00016
105.m00134_at	4.68	4.68	4.68	4.68	5.41	4.81	4.68	4.59	4.94	4.68	4.68	4.68	4.96	4.63	4.77	-1.06	0.537321	1.01	1	-1.02	0.86584	1.07	0.530014	1.04	0.754134	-1.03	0.850304	BspA-like leucine rich repeat protein, putative				EHI_107220	EAL47387	XP_652773	XM_647681	105.t00017
105.m00134_x_at	5.59	5.45	5.56	6.44	7.97	5.63	5.49	5.62	5.27	9.78	5.57	5.53	6.61	5.55	6.6	-1.2	0.504928	-1	1	-1.19	0.510155	1.19	0.583764	1	1	-1.19	0.622957	BspA-like leucine rich repeat protein, putative				EHI_107220	EAL47387	XP_652773	XM_647681	105.t00017
105.m00135_at	136.38	188.23	127.87	184.7	194.08	190.34	139.86	148.9	216.58	210.58	183.49	148.62	189.67	144.31	203.03	-1.28	0.133767	1.03	1	-1.37	0.0797666	1.31	0.137757	-1.07	0.771794	-1.41	0.104865	protein kinase, putative	GO:0004672-protein kinase activity//GO:0004674-protein serine/threonine kinase activity//GO:0004713-protein-tyrosine kinase activity//GO:0005524-ATP binding	GO:0006468-protein amino acid phosphorylation	NA	EHI_107230	EAL47388	XP_652774	XM_647682	105.t00018
105.m00136_at	336.69	312.68	538.2	454.07	449.76	468.97	493.29	394.84	428.17	424.23	419.25	384.08	457.53	441.33	423.87	-1.19	0.423252	-1.15	1	-1.1	0.674694	1.04	0.936915	1.08	0.812795	1.04	0.92129	hypothetical protein				EHI_107240	EAL47389	XP_652775	XM_647683	105.t00019
105.m00136_x_at	372.67	337.67	594.11	496.72	470.17	475.73	527.75	457.36	465.02	443.04	467.76	421.27	480.74	491.29	458.47	-1.14	0.558356	-1.17	1	-1.09	0.720635	-1.02	0.971872	1.05	0.897664	1.07	0.844008	hypothetical protein				EHI_107240	EAL47389	XP_652775	XM_647683	105.t00019
105.m00137_at	1566.81	1385.11	1924.41	1697.53	1459.71	1606.11	1562.36	1532.78	1293.3	1429.13	1361.16	1610.4	1584.73	1547.5	1360.07	1.02	0.951043	1.04	1	1.18	0.248868	1.02	0.936234	1.17	0.385632	1.14	0.481756	Rab family GTPase	GO:0003677-DNA binding//GO:0005524-ATP binding//GO:0005525-GTP binding	GO:0000160-two-component signal transduction system (phosphorelay)//GO:0006355-regulation of transcription, DNA-dependent//GO:0007264-small GTPase mediated signal transduction	NA	EHI_107250	EAL47390	XP_652776	XM_647684	105.t00020
105.m00137_x_at	2030.58	1755.57	2512.12	2225.16	2048.99	2215.58	2051.62	2040.11	1747.32	2100.76	1769.77	2076.63	2161.71	2045.86	1865.9	-1.04	0.841868	1.02	1	1.11	0.502798	1.06	0.814422	1.16	0.449636	1.1	0.669912	Rab family GTPase	GO:0003677-DNA binding//GO:0005524-ATP binding//GO:0005525-GTP binding	GO:0000160-two-component signal transduction system (phosphorelay)//GO:0006355-regulation of transcription, DNA-dependent//GO:0007264-small GTPase mediated signal transduction	NA	EHI_107250	EAL47390	XP_652776	XM_647684	105.t00020
105.m00138_at	130.9	123.47	228.62	114.74	118.21	117.39	215.5	180.89	112.69	122.43	133.62	154.6	116.77	197.44	122.62	1.32	0.243749	-1.28	1	1.26	0.358988	-1.69	0.06433	-1.05	0.911095	1.61	0.12528	protein phosphatase, putative	GO:0003824-catalytic activity	NA	NA	EHI_107260	EAL47391	XP_652777	XM_647685	105.t00021
105.m00139_at	763.97	872.46	988.92	952.39	903.57	909.18	732.18	782	922.42	997.66	933.48	870.28	921.46	756.68	950.62	-1.06	0.657219	1.15	1	-1.09	0.460955	1.22	0.132187	-1.03	0.86683	-1.26	0.12377	hypothetical protein				EHI_107270	EAL47392	XP_652778	XM_647686	105.t00022
105.m00140_at	658.64	616.19	815.67	883.89	858.84	907.93	680.05	573.52	653.06	776.42	717.52	691.77	883.32	624.52	713.88	-1.28	0.0910161	1.11	1	-1.03	0.855553	1.41	0.0431756	1.24	0.232228	-1.14	0.469077	vacuolar proton ATPase subunit, putative	GO:0015520-tetracycline:hydrogen antiporter activity	GO:0015904-tetracycline transport	GO:0016021-integral to membrane	EHI_107280	EAL47393	XP_652779	XM_647687	105.t00023
105.m00141_at	1262.23	1168.82	1551.3	1442.11	1364.36	1466.2	1507.93	1389.24	1293.15	1494.56	1481.99	1317.83	1423.55	1447.37	1420.15	-1.08	0.591372	-1.1	1	-1.08	0.596645	-1.02	0.960183	1	0.999664	1.02	0.946534	hypothetical protein				no direct link	EAL47394	XP_652780	XM_647688	105.t00024
105.m00141_x_at	1677.16	1690.41	2010.95	1901.65	1909.96	2084.21	2069.29	1874.46	2067.66	2089.57	2141	1786.44	1963.51	1969.47	2099.19	-1.1	0.384011	-1.1	1	-1.18	0.15622	-1	1	-1.07	0.637489	-1.07	0.672423	hypothetical protein				no direct link	EAL47394	XP_652780	XM_647688	105.t00024
105.m00143_at	565.05	456.64	683.57	514.6	469.2	476.32	522.07	574.52	634.02	696.79	613.24	560.81	486.31	547.66	647.06	1.15	0.37625	1.02	1	-1.15	0.389267	-1.13	0.539492	-1.33	0.156487	-1.18	0.419459	hypothetical protein				EHI_107300	EAL47395	XP_652781	XM_647689	105.t00026
105.m00144_at	324.82	332.99	546.42	261.89	248.84	280.69	613.9	400.8	212.85	232.4	230.51	389.53	263.49	496.04	225.08	1.48	0.116361	-1.27	1	1.73	0.0496223	-1.88	0.0369168	1.17	0.62846	2.2	0.0262998	hypothetical protein				EHI_107310	EAL47396	XP_652782	XM_647690	105.t00027
105.m00144_x_at	309.96	283.5	505.51	237.08	246.06	244.09	542.72	373.66	169.43	208.54	200.91	354.16	242.38	450.33	192.19	1.46	0.134463	-1.27	1	1.84	0.0379867	-1.86	0.0431461	1.26	0.47025	2.34	0.0226242	hypothetical protein				EHI_107310	EAL47396	XP_652782	XM_647690	105.t00027
105.m00145_at	140.7	119.97	71.98	141.93	134.29	149.18	78.29	91.73	136.29	150.83	113.36	106.7	141.67	84.75	132.58	-1.33	0.273817	1.26	1	-1.24	0.419867	1.67	0.086874	1.07	0.87568	-1.56	0.175815	phosphatidylinositol-glycan biosynthesis class O protein, putative				EHI_107320	EAL47397	XP_652783	XM_647691	105.t00028
105.m00145_x_at	202.99	149.5	89.46	157.94	173.75	158.73	91.29	126.88	173.52	167.81	160.61	139.5	163.32	107.62	167.23	-1.17	0.628298	1.3	1	-1.2	0.561688	1.52	0.212005	-1.02	0.975822	-1.55	0.243606	phosphatidylinositol-glycan biosynthesis class O protein, putative				EHI_107320	EAL47397	XP_652783	XM_647691	105.t00028
105.m00146_at	182.66	185.46	334.16	146.05	157.02	149.37	256.58	206.39	140.25	139.65	167.82	224.54	150.75	230.12	148.68	1.49	0.115757	-1.02	1	1.51	0.126838	-1.53	0.138253	1.01	0.987222	1.55	0.173825	hypothetical protein				EHI_107330	EAL47398	XP_652784	XM_647692	105.t00029
105.m00146_x_at	286.78	302.28	547.45	206.8	250.31	256.84	399.37	355.51	260.57	251.79	258.23	362.05	236.9	376.8	256.84	1.53	0.1006	-1.04	1	1.41	0.20003	-1.59	0.110941	-1.08	0.8383	1.47	0.237219	hypothetical protein				EHI_107330	EAL47398	XP_652784	XM_647692	105.t00029
105.m00147_s_at	328.65	399.25	490.68	278.52	327.82	317.89	315.9	350.38	376.75	368.71	362.95	400.8	307.32	332.7	369.43	1.3	0.101839	1.2	1	1.08	0.637985	-1.08	0.718604	-1.2	0.360287	-1.11	0.634794	RNA-binding protein, putative	GO:0003676-nucleic acid binding	NA	NA	EHI_183100	EAL47407	XP_652787	XM_647695	105.t00030
105.m00149_at	46.82	49.91	34.54	45.94	41.7	43	29.3	40.64	50.58	43	36.77	43.21	43.51	34.51	43.09	-1.01	0.995474	1.25	1	1	0.996361	1.26	0.330567	1.01	0.99036	-1.25	0.408753	hypothetical protein				EHI_183150	EAL47409	XP_652792	XM_647700	105.t00032
105.UTR_m00118_x_at	4.63	5.47	5.39	5.96	5.53	5.17	5.47	5.47	5.47	10.62	5.51	5.15	5.54	5.47	6.84	-1.08	0.828901	-1.06	1	-1.33	0.303435	1.01	0.996327	-1.23	0.53397	-1.25	0.5222	Rab family GTPase	GO:0003677-DNA binding//GO:0005524-ATP binding//GO:0005525-GTP binding	GO:0000160-two-component signal transduction system (phosphorelay)//GO:0006355-regulation of transcription, DNA-dependent//GO:0007264-small GTPase mediated signal transduction	NA
105.UTR_m00119-a_at	219.37	211.15	206.98	212.78	212.78	236.05	212.78	232.84	221.35	244.94	210.01	212.44	220.27	222.58	224.97	-1.04	0.764287	-1.05	1	-1.06	0.590949	-1.01	0.97158	-1.02	0.906192	-1.01	0.962958	hypothetical protein
105.UTR_m00125_x_at	4.58	4.58	4.53	5.81	4.58	4.63	4.58	4.24	4.95	4.58	4.84	4.56	4.98	4.41	4.79	-1.09	0.470028	1.03	1	-1.05	0.708615	1.13	0.367797	1.04	0.829129	-1.09	0.601128	hypothetical protein
105.UTR_m00128-a_x_at	4.12	4.12	4.12	4.12	4.12	4.55	4.12	4.12	5.75	4.12	5.23	4.12	4.26	4.12	4.98	-1.03	0.855798	1	1	-1.21	0.181794	1.03	0.890634	-1.17	0.354427	-1.21	0.266562	peroxiredoxin, putative
105.UTR_m00128-b_x_at	4.23	4.12	4.94	4.12	4.12	4.95	5.15	4.5	4.12	4.12	4.12	4.42	4.38	4.81	4.12	1.01	0.981483	-1.09	1	1.07	0.602886	-1.1	0.536521	1.06	0.720729	1.17	0.32889	peroxiredoxin, putative
105.UTR_m00130-a_x_at	62.46	118.96	27.3	16.58	17.94	20.22	68.94	50.11	37.75	42	48.18	58.76	18.19	58.78	42.43	3.23	0.0313763	-1	1	1.38	0.532514	-3.23	0.0489879	-2.33	0.177991	1.39	0.634224	hypothetical protein	GO:0005524-ATP binding	NA	NA
105.UTR_m00131_x_at	116.85	95.59	117.72	105.69	95.32	104.78	97.59	95.18	101.8	107.56	97.97	109.56	101.82	96.38	102.37	1.08	0.543997	1.14	1	1.07	0.572757	1.06	0.727654	-1.01	0.99036	-1.06	0.713699	hypothetical protein
105.UTR_m00132-a_x_at	4.54	11.94	4.19	4.53	4.58	5.13	4.56	4.26	4.82	4.45	5.62	6.1	4.74	4.41	4.94	1.29	0.539151	1.38	1	1.23	0.610507	1.07	0.927645	-1.04	0.9629	-1.12	0.862158	PQ loop repeat protein
105.UTR_m00133-a_x_at	38.4	38.09	28.79	54.86	55.11	52.87	42.84	43.62	51.47	59.68	44.33	34.79	54.27	43.23	51.45	-1.56	0.0158336	-1.24	1	-1.48	0.0354749	1.26	0.202892	1.05	0.825191	-1.19	0.395423	NADP-dependent alcohol dehydrogenase	GO:0008270-zinc ion binding//GO:0016491-oxidoreductase activity	NA	NA
105.UTR_m00135_x_at	11.79	11.07	11.47	11.12	8.21	14.63	23.7	17.83	14.34	10.85	16.34	11.44	11.01	20.56	13.65	1.04	0.928935	-1.8	0.919454	-1.19	0.509036	-1.87	0.0439486	-1.24	0.510658	1.51	0.210319	protein kinase, putative	GO:0004672-protein kinase activity//GO:0004674-protein serine/threonine kinase activity//GO:0004713-protein-tyrosine kinase activity//GO:0005524-ATP binding	GO:0006468-protein amino acid phosphorylation	NA
105.UTR_m00136-a_x_at	209.92	248.34	196.77	247.44	259.86	258.39	225.22	246.02	300.5	331.47	310.99	217.28	255.17	235.39	314.06	-1.17	0.156509	-1.08	1	-1.45	0.0124766	1.08	0.565238	-1.23	0.149737	-1.33	0.0600622	hypothetical protein
105.UTR_m00139-a_x_at	13.2	11.34	23.57	13.23	13.2	11.99	13.33	14.38	13.33	11.28	16.27	15.23	12.79	13.84	13.48	1.19	0.567929	1.1	1	1.13	0.699962	-1.08	0.870736	-1.05	0.924643	1.03	0.967881	hypothetical protein
105.UTR_m00141_x_at	6.51	7.48	6.55	7.69	4.97	7.77	6.55	7.99	8.85	6.55	6.55	6.83	6.67	7.23	7.24	1.02	0.957603	-1.06	1	-1.06	0.829369	-1.08	0.81499	-1.09	0.81019	-1	1	hypothetical protein
105.UTR_m00143-a_x_at	15856.1	16164.7	14733.7	15205.6	15617.7	15375.9	15214.9	13913.8	15942.4	15658	16805.9	15572.5	15398.8	14549.8	16128.1	1.01	0.940725	1.07	1	-1.04	0.713821	1.06	0.598024	-1.05	0.690967	-1.11	0.348231	hypothetical protein
105.UTR_m00146-a_x_at	511.03	399.92	277.2	491.04	392.67	435.77	280.66	314.19	482.37	440.74	392.66	384.06	437.99	296.95	437.05	-1.14	0.604694	1.29	1	-1.14	0.602886	1.47	0.14165	1	1	-1.47	0.194307	hypothetical protein
105.UTR_m00146-b_x_at	4.12	4.17	4.31	4.14	4.14	4.14	4.15	4.12	4.35	4.68	4.14	4.2	4.14	4.13	4.39	1.01	0.904261	1.02	1	-1.05	0.622547	1	1	-1.06	0.584109	-1.06	0.592623	hypothetical protein
105.UTR_m00148-a_x_at	73.39	81.48	105.76	30.06	36.47	41.99	112.01	65.97	32.15	26.11	37.39	85.83	35.84	85.96	31.54	2.39	0.00880617	-1	1	2.72	0.00776522	-2.4	0.0148266	1.14	0.734634	2.73	0.0163061	hypothetical protein
105.UTR_m00148-b_x_at	4.42	4.38	4.43	4.43	5.39	4.41	4.73	4.43	6.71	4.79	8.09	4.41	4.72	4.58	6.39	-1.07	0.775747	-1.04	1	-1.45	0.0883789	1.03	0.943851	-1.35	0.229193	-1.4	0.189947	hypothetical protein
106.m00126_s_at	638.66	534.36	876.48	623.62	614.75	594.55	577.46	550.75	497.52	575.93	542.25	668.78	610.85	563.95	537.6	1.09	0.656895	1.19	1	1.24	0.252027	1.08	0.759659	1.14	0.589342	1.05	0.879125	hypothetical protein				no direct link	EAL47371	XP_652757	XM_647665	106.t00001
106.m00130_at	25.79	21.12	54.53	49.02	52.96	52.8	39.32	31.5	40.63	42.8	42.88	30.97	51.56	35.19	42.09	-1.66	0.131099	-1.14	1	-1.36	0.383354	1.47	0.321319	1.22	0.649061	-1.2	0.712638	hypothetical protein				EHI_000500	EAL47375	XP_652761	XM_647669	106.t00005
106.m00131_at	144.39	139.16	120.28	142.19	132.51	112.05	104.06	147.17	118.19	107.35	106.8	134.2	128.28	123.75	110.66	1.05	0.83774	1.08	1	1.21	0.27438	1.04	0.91038	1.16	0.490927	1.12	0.62964	PRP38 family protein				EHI_000490	EAL47376	XP_652762	XM_647670	106.t00006
106.m00131_x_at	167.64	143.47	126.38	132.96	123.2	123.85	111.18	133.06	93.78	114.83	101.07	144.86	126.59	121.63	102.86	1.14	0.362825	1.19	1	1.41	0.04222	1.04	0.872589	1.23	0.255815	1.18	0.37302	PRP38 family protein				EHI_000490	EAL47376	XP_652762	XM_647670	106.t00006
106.m00132_at	173.43	150.56	160.76	172.29	173.49	166.1	157.39	158.09	201.54	185.17	199.23	161.31	170.6	157.74	195.18	-1.06	0.558651	1.02	1	-1.21	0.0586462	1.08	0.459189	-1.14	0.234092	-1.24	0.0741848	protein phosphatase, putative	GO:0004721-phosphoprotein phosphatase activity//GO:0008138-protein tyrosine/serine/threonine phosphatase activity	GO:0006470-protein amino acid dephosphorylation	NA	EHI_000480	EAL47377	XP_652763	XM_647671	106.t00007
106.m00132_x_at	268.95	273.56	272.34	281.7	281.94	256.32	259.62	269.76	349.85	297.05	366.89	271.61	273.05	264.64	336.58	-1.01	0.987208	1.03	1	-1.24	0.0700822	1.03	0.860187	-1.23	0.128219	-1.27	0.0864673	protein phosphatase, putative	GO:0004721-phosphoprotein phosphatase activity//GO:0008138-protein tyrosine/serine/threonine phosphatase activity	GO:0006470-protein amino acid dephosphorylation	NA	EHI_000480	EAL47377	XP_652763	XM_647671	106.t00007
106.m00133_at	156.66	188.96	83.58	203.01	203.08	200.02	136.69	155.35	185.39	175.09	166.61	135.25	202.03	145.73	175.53	-1.49	0.160764	-1.08	1	-1.3	0.384937	1.39	0.319629	1.15	0.723998	-1.2	0.638277	conserved hypothetical protein				EHI_000470	EAL47378	XP_652764	XM_647672	106.t00008
106.m00133_x_at	115.67	136.28	67.51	168.21	156.54	151.28	119.92	109.75	142.25	154.12	122.88	102.1	158.52	114.72	139.14	-1.55	0.095688	-1.12	1	-1.36	0.253983	1.38	0.271882	1.14	0.71484	-1.21	0.580197	conserved hypothetical protein				EHI_000470	EAL47378	XP_652764	XM_647672	106.t00008
106.m00134_at	36.17	24.26	57.64	69.66	61.21	71.79	44.19	35.43	50.48	57.79	47.55	36.98	67.4	39.57	51.77	-1.82	0.0602171	-1.07	1	-1.4	0.292362	1.7	0.126463	1.3	0.496388	-1.31	0.505297	hypothetical protein				EHI_000460	EAL47379	XP_652765	XM_647673	106.t00009
106.m00134_x_at	21.05	16.4	33.68	37.06	32.08	44.61	27.94	25.2	28.87	28.82	28.02	22.65	37.57	26.54	28.57	-1.66	0.0684759	-1.17	1	-1.26	0.405684	1.42	0.251036	1.32	0.417674	-1.08	0.871313	hypothetical protein				EHI_000460	EAL47379	XP_652765	XM_647673	106.t00009
106.m00135_at	109.05	106.66	163.8	136.5	115.65	124.17	93.42	94.73	93.3	85.99	80.24	123.97	125.15	94.07	86.35	-1.01	0.986002	1.32	1	1.44	0.0749491	1.33	0.170111	1.45	0.121213	1.09	0.755331	PufA family RNA binding protein	GO:0003723-RNA binding	GO:0016071-mRNA metabolism	NA	EHI_000450	EAL47380	XP_652766	XM_647674	106.t00010
106.m00135_x_at	26.6	23.52	31.81	30.41	24.83	30.36	26.62	21.57	23.02	25.93	22.77	27.1	28.41	23.96	23.87	-1.05	0.820765	1.13	1	1.14	0.453828	1.19	0.365185	1.19	0.395217	1	0.9969	PufA family RNA binding protein	GO:0003723-RNA binding	GO:0016071-mRNA metabolism	NA	EHI_000450	EAL47380	XP_652766	XM_647674	106.t00010
106.m00139_at	2538.62	2692.15	2310.72	3355.75	3427.07	3383.05	2672.77	2400.69	3147.59	3153.02	3060.84	2508.89	3388.49	2533.08	3120.2	-1.35	0.00901793	-1.01	1	-1.24	0.0422407	1.34	0.0172578	1.09	0.48605	-1.23	0.0893482	UDP-glucose pyrophosphorylase, putative				EHI_000440	EAL47364	XP_652750	XM_647658	106.t00014
106.m00139_x_at	2945.39	3018.36	2549.05	3680.04	3756.02	3683.3	3099.81	2873.51	3659.91	3622.16	3380.21	2829.85	3706.29	2984.52	3551.9	-1.31	0.0175922	-1.05	1	-1.26	0.0446626	1.24	0.0625045	1.04	0.76386	-1.19	0.167317	UDP-glucose pyrophosphorylase, putative				EHI_000440	EAL47364	XP_652750	XM_647658	106.t00014
106.m00140_at	351.56	371.44	159.58	183.09	197.68	192.47	312.09	294.69	434.36	278.87	396.8	275.18	190.98	303.27	363.58	1.44	0.290616	-1.1	1	-1.32	0.438213	-1.59	0.235922	-1.9	0.141745	-1.2	0.717461	Rap Ran GTPase activating protein, putative				EHI_000430	EAL47365	XP_652751	XM_647659	106.t00015
106.m00140_x_at	350.22	399.25	156.16	180.78	224.77	184.15	360.84	294.22	428.42	289.11	369.23	279.51	195.59	325.83	357.61	1.43	0.337091	-1.17	1	-1.28	0.525047	-1.67	0.221441	-1.83	0.196772	-1.1	0.885717	Rap Ran GTPase activating protein, putative				EHI_000430	EAL47365	XP_652751	XM_647659	106.t00015
106.m00141_at	69.41	52.69	95.49	39.48	45.21	54.76	58.7	63.63	55.72	51.6	67.33	70.42	46.07	61.11	57.85	1.53	0.0910476	1.15	1	1.22	0.441656	-1.33	0.313903	-1.26	0.466802	1.06	0.90076	hypothetical protein				EHI_000420	EAL47366	XP_652752	XM_647660	106.t00016
106.m00141_x_at	67.37	54.84	96.26	36.18	44.75	46.46	52.56	63.41	53.96	52.12	54.93	70.85	42.21	57.73	53.66	1.68	0.0329839	1.23	1	1.32	0.23314	-1.37	0.211473	-1.27	0.390912	1.08	0.841923	hypothetical protein				EHI_000420	EAL47366	XP_652752	XM_647660	106.t00016
106.m00142_at	1055.04	893.2	1271.76	587.42	542.67	538.34	881.26	1022.23	594.19	658.96	594.64	1062.21	555.71	949.14	615.2	1.91	0.00291985	1.12	1	1.73	0.00814023	-1.71	0.0101641	-1.11	0.602553	1.54	0.0369719	alcohol dehydrogenase, iron-containing, putative				EHI_000410	EAL47367	XP_652753	XM_647661	106.t00017
106.m00142_x_at	951.96	748.37	1116.11	512.24	507.66	508.12	828.15	901.78	575.16	590.47	553.38	926.43	509.33	864.18	572.8	1.82	0.004142	1.07	1	1.62	0.0132328	-1.7	0.0110783	-1.12	0.543653	1.51	0.0464049	alcohol dehydrogenase, iron-containing, putative				EHI_000410	EAL47367	XP_652753	XM_647661	106.t00017
106.m00147_s_at	339.16	317.88	530	358.1	354.16	370.29	440.08	374.41	321.81	330.45	338.37	385.17	360.79	405.92	330.14	1.07	0.789621	-1.05	1	1.17	0.457527	-1.13	0.650714	1.09	0.754075	1.23	0.42522	hypothetical protein				no direct link	EAL47357	XP_652743	XM_647651	106.t00022
106.m00149_at	508.68	437.79	204.43	250.58	257.57	218.15	325.02	269.78	450.94	321.71	490.03	357.07	241.47	296.11	414.26	1.48	0.276444	1.21	1	-1.16	0.710513	-1.23	0.667911	-1.72	0.233683	-1.4	0.476054	hypothetical protein	GO:0001584-rhodopsin-like receptor activity//GO:0003676-nucleic acid binding	GO:0007186-G-protein coupled receptor protein signaling pathway	GO:0016021-integral to membrane	EHI_000260	EAL47359	XP_652745	XM_647653	106.t00024
106.m00149_x_at	540.16	499.71	213.78	283.96	271.98	227.44	352.37	305.87	486.56	315.67	545.37	386.43	259.95	328.3	437.54	1.49	0.313901	1.18	1	-1.13	0.787314	-1.26	0.648579	-1.68	0.287763	-1.33	0.587942	hypothetical protein	GO:0001584-rhodopsin-like receptor activity//GO:0003676-nucleic acid binding	GO:0007186-G-protein coupled receptor protein signaling pathway	GO:0016021-integral to membrane	EHI_000260	EAL47359	XP_652745	XM_647653	106.t00024
106.m00150_at	518.71	435.97	701.76	600.56	598.18	608.04	561.97	535.66	544.31	604.63	492.83	541.41	602.25	548.66	545.35	-1.11	0.588071	-1.01	1	-1.01	0.981217	1.1	0.707382	1.1	0.685925	1.01	0.993658	hypothetical protein				EHI_000250	EAL47360	XP_652746	XM_647654	106.t00025
106.m00150_x_at	492.21	451.88	645.89	553.83	505.6	539.71	549.39	471.35	476.12	500.34	411.65	523.73	532.66	508.88	461.14	-1.02	0.957603	1.03	1	1.14	0.453828	1.05	0.868743	1.16	0.486625	1.1	0.668755	hypothetical protein				EHI_000250	EAL47360	XP_652746	XM_647654	106.t00025
106.m00151_at	552.16	541.7	911.51	782.26	793.7	832.73	711.91	579.95	727.35	813.67	696.07	648.43	802.61	642.55	744.07	-1.24	0.331688	1.01	1	-1.15	0.550147	1.25	0.378814	1.08	0.819363	-1.16	0.624364	G protein beta subunit, putative	GO:0004871-signal transducer activity	GO:0007186-G-protein coupled receptor protein signaling pathway	GO:0005834-heterotrimeric G-protein complex	EHI_000240	EAL47361	XP_652747	XM_647655	106.t00026
106.m00154_at	101.37	155.5	69.16	116.1	119.63	95.06	112.79	117.58	163.09	142.41	126.97	102.92	109.7	115.16	143.41	-1.07	0.877569	-1.12	1	-1.39	0.276467	-1.05	0.9385	-1.31	0.470218	-1.25	0.57536	hypothetical protein				EHI_064690	EAL47370	XP_652754	XM_647662	106.t00028
106.UTR_m00128-a_x_at	192.48	188.91	341.31	229.52	214.45	232.81	204.03	207.7	219.1	233.12	220.96	231.53	225.45	205.86	224.31	1.03	0.950017	1.12	1	1.03	0.916493	1.1	0.786882	1.01	0.999019	-1.09	0.813954	conserved hypothetical protein
106.UTR_m00131-a_x_at	26.36	21.76	49.39	39.26	35.46	32.93	29.32	21.85	32.86	33.06	32.49	30.49	35.79	25.31	32.8	-1.17	0.631664	1.2	1	-1.08	0.841294	1.41	0.318005	1.09	0.856328	-1.3	0.516942	PRP38 family protein
106.UTR_m00131-b_x_at	6.13	4.98	11.39	6.13	6.13	6.15	6.13	6.13	6.57	6.05	8.46	7.03	6.13	6.13	6.96	1.15	0.696072	1.15	1	1.01	0.98423	1	1	-1.14	0.777359	-1.14	0.786822	PRP38 family protein
106.UTR_m00132_x_at	4.44	6.98	4.93	4.74	4.54	4.63	4.81	4.52	4.36	5.72	4.29	5.35	4.64	4.66	4.75	1.15	0.485047	1.15	1	1.13	0.568069	-1	1	-1.02	0.955257	-1.02	0.96959	protein phosphatase, putative	GO:0004721-phosphoprotein phosphatase activity//GO:0008138-protein tyrosine/serine/threonine phosphatase activity	GO:0006470-protein amino acid dephosphorylation	NA
106.UTR_m00133_x_at	5.13	7.73	5.87	5.24	5.13	7.09	5.6	5.35	5.35	12.69	6.45	6.15	5.76	5.47	7.59	1.07	0.898738	1.12	1	-1.23	0.565792	1.05	0.948451	-1.32	0.53388	-1.39	0.470124	conserved hypothetical protein
106.UTR_m00134-a_x_at	66.4	91.1	35.72	64.53	79	65.39	57.22	61.96	70.78	60.08	58.34	60	69.34	59.54	62.84	-1.16	0.701142	1.01	1	-1.05	0.915649	1.16	0.740756	1.1	0.848689	-1.06	0.933556	hypothetical protein
106.UTR_m00134-b_x_at	4.26	5.52	4.26	4.37	4.26	4.26	4.26	4.26	5.96	4.26	4.26	4.64	4.29	4.26	4.76	1.08	0.691183	1.09	1	-1.03	0.911227	1.01	0.995138	-1.11	0.651689	-1.12	0.636887	hypothetical protein
106.UTR_m00135-b_x_at	17.54	16.48	18.23	20.91	22.73	18.39	16.68	18.23	18.77	14.35	21.58	17.4	20.6	17.44	17.98	-1.18	0.32286	-1	1	-1.03	0.877148	1.18	0.400904	1.15	0.533048	-1.03	0.926099	PufA family RNA binding protein	GO:0003723-RNA binding	GO:0016071-mRNA metabolism	NA
106.UTR_m00138-a_x_at	4.12	4.14	4.12	4.23	4.19	4.12	5.05	4.12	5.64	4.16	5.51	4.13	4.18	4.56	5.06	-1.01	0.966488	-1.1	1	-1.23	0.182655	-1.09	0.640636	-1.21	0.290055	-1.11	0.597348	hypothetical protein
106.UTR_m00139-a_x_at	144.54	159.11	110.85	54.81	82.07	76.62	142.08	145.52	130.57	125.45	153.73	136.61	70.11	143.79	136.04	1.95	0.0091388	-1.05	1	1	0.992969	-2.05	0.0115757	-1.94	0.0421389	1.06	0.8763	UDP-glucose pyrophosphorylase, putative
106.UTR_m00139-b_x_at	6.27	6.27	12.94	6.27	6.27	6.4	4.92	6.27	6.27	9.25	6.27	7.98	6.31	5.55	7.14	1.26	0.479519	1.44	1	1.12	0.760709	1.14	0.785316	-1.13	0.795723	-1.29	0.556802	UDP-glucose pyrophosphorylase, putative
106.UTR_m00142-a_x_at	26.66	16.05	45.11	14.92	18.85	15.3	26.83	20.62	18.44	28.34	18.08	26.82	16.26	23.52	21.14	1.65	0.200809	1.14	1	1.27	0.565212	-1.45	0.420896	-1.3	0.610099	1.11	0.873672	alcohol dehydrogenase, iron-containing, putative
106.UTR_m00142-b_x_at	4.11	4.27	4.02	4.14	4.16	5.35	4.03	4.56	4.27	4.17	4.19	4.13	4.52	4.29	4.21	-1.09	0.493956	-1.04	1	-1.02	0.908765	1.05	0.772268	1.07	0.677671	1.02	0.947923	alcohol dehydrogenase, iron-containing, putative
106.UTR_m00144-a_x_at	723.75	803.95	620.99	898.92	930.06	928.05	795.9	783.06	887.05	811.68	874.38	712.25	918.9	789.45	857.06	-1.29	0.0379508	-1.11	1	-1.2	0.128986	1.16	0.236701	1.07	0.643727	-1.09	0.592623	hypothetical protein
106.UTR_m00147-b_x_at	7.95	10.16	7.54	8.16	11.84	11.48	14.45	9.19	13.7	22.63	13.19	8.48	10.35	11.52	15.99	-1.22	0.528001	-1.36	1	-1.89	0.0597988	-1.11	0.818239	-1.54	0.248685	-1.39	0.398822	hypothetical protein
106.UTR_m00149-b_x_at	6.74	5.45	5.78	6.47	5.36	5.45	4.92	5.74	5.56	5.45	5.4	5.96	5.74	5.32	5.47	1.04	0.81304	1.12	1	1.09	0.524385	1.08	0.654094	1.05	0.804795	-1.03	0.905601	hypothetical protein	GO:0001584-rhodopsin-like receptor activity//GO:0003676-nucleic acid binding	GO:0007186-G-protein coupled receptor protein signaling pathway	GO:0016021-integral to membrane
106.UTR_m00152-a_x_at	4.12	4.84	4.14	4.17	4.14	4.32	4.13	3.98	4.12	5.1	4.14	4.35	4.21	4.05	4.43	1.03	0.830481	1.07	1	-1.02	0.914886	1.04	0.844772	-1.05	0.772878	-1.09	0.585555	protein kinase, putative	GO:0004672-protein kinase activity//GO:0004674-protein serine/threonine kinase activity//GO:0005524-ATP binding	GO:0006468-protein amino acid phosphorylation	NA
106.UTR_m00153-b_x_at	51.58	51.22	46.56	53.8	50.95	52.45	49.37	50.95	41.62	54.43	41.92	49.73	52.39	50.15	45.63	-1.05	0.726974	-1.01	1	1.09	0.518019	1.04	0.827603	1.15	0.388481	1.1	0.58036	alpha-soluble NSF attachment protein, putative	GO:0005478-intracellular transporter activity	GO:0006886-intracellular protein transport	GO:0005783-endoplasmic reticulum//GO:0005794-Golgi apparatus
106.UTR_m00154_x_at	4.84	5.38	4.84	4.84	4.84	4.12	8.73	4.99	4.84	4.84	7.42	5.01	4.59	6.6	5.58	1.09	0.775967	-1.32	1	-1.11	0.710322	-1.44	0.212005	-1.22	0.555184	1.18	0.638159	hypothetical protein
1066.UTR_m00011_x_at	5.91	4.47	4.97	5.35	5.25	5.25	4.79	5.44	8.84	5.08	6.07	5.08	5.28	5.1	6.48	-1.04	0.910197	-1	1	-1.28	0.285795	1.04	0.94371	-1.23	0.459737	-1.27	0.39558	40S ribosomal protein S6, putative	GO:0003735-structural constituent of ribosome	GO:0006412-protein biosynthesis	GO:0005622-intracellular//GO:0005840-ribosome
107.m00106_at	741.18	752.13	455.77	530.96	599.71	571.1	616.1	670.92	730.23	642.4	641.04	633.36	566.55	642.93	669.96	1.12	0.621871	-1.02	1	-1.06	0.819565	-1.13	0.634357	-1.18	0.524646	-1.04	0.914115	hypothetical protein	NA	GO:0007165-signal transduction	NA	EHI_048540	EAL47331	XP_652717	XM_647625	107.t00001
107.m00106_x_at	1069.27	1292.24	719.83	822.08	1009.36	937.5	978.75	1122.61	1262.23	1157.56	1180.04	998.21	919.69	1048.21	1199.11	1.09	0.755146	-1.05	1	-1.2	0.422274	-1.14	0.648571	-1.3	0.334542	-1.14	0.664308	hypothetical protein	NA	GO:0007165-signal transduction	NA	EHI_048540	EAL47331	XP_652717	XM_647625	107.t00001
107.m00107_at	189.36	171.21	261.23	184.22	198.24	176.58	204.64	182.7	180.42	183.38	161.15	203.84	186.13	193.36	174.7	1.1	0.631664	1.05	1	1.17	0.390067	-1.04	0.905429	1.07	0.80565	1.11	0.674778	protein phosphatase, putative	GO:0004721-phosphoprotein phosphatase activity//GO:0008138-protein tyrosine/serine/threonine phosphatase activity	GO:0006470-protein amino acid dephosphorylation	NA	EHI_048550	EAL47332	XP_652718	XM_647626	107.t00002
107.m00108_at	15397.1	15794.5	15429.6	15498.1	14857.1	15294	15884	15400.4	14216.2	15203.9	14980.2	15539.4	15214	15640.3	14794	1.02	0.82977	-1.01	1	1.05	0.539062	-1.03	0.812643	1.03	0.806815	1.06	0.588609	hypothetical protein	GO:0005524-ATP binding	NA	NA	EHI_048560	EAL47333	XP_652719	XM_647627	107.t00003
107.m00108_x_at	17003.5	17560	17260.8	17239.5	16423.2	17265.1	17405.4	17045.2	15923.1	16503.4	16296	17273.3	16971.4	17224.3	16239	1.02	0.861933	1	1	1.06	0.424334	-1.01	0.919001	1.05	0.657221	1.06	0.552324	hypothetical protein	GO:0005524-ATP binding	NA	NA	EHI_048560	EAL47333	XP_652719	XM_647627	107.t00003
107.m00109_at	49.41	49.29	42.33	63.34	73.63	69.95	42.04	54.46	70.93	55.64	57.43	46.89	68.84	47.85	60.97	-1.47	0.0269547	-1.02	1	-1.3	0.119432	1.44	0.0514284	1.13	0.546416	-1.27	0.224862	phosphoinositide phosphatase, putative				EHI_048570	EAL47334	XP_652720	XM_647628	107.t00004
107.m00109_x_at	31.96	24.11	25.23	43.7	32.12	32.89	21.49	31.41	33.38	32.13	33.14	26.89	35.87	25.98	32.88	-1.33	0.154323	1.04	1	-1.22	0.342696	1.38	0.159358	1.09	0.764763	-1.27	0.365527	phosphoinositide phosphatase, putative				EHI_048570	EAL47334	XP_652720	XM_647628	107.t00004
107.m00110_at	2269.6	2752.95	1558.31	1108.21	1752	1260.14	2017.77	2126.83	2143.09	1835.3	2091.93	2135.34	1347.49	2071.58	2018.82	1.58	0.0794761	1.03	1	1.06	0.857043	-1.54	0.137357	-1.5	0.208935	1.03	0.964967	hypothetical protein				EHI_048580	EAL47335	XP_652721	XM_647629	107.t00005
107.m00111_s_at	750.72	670.02	421.03	538.82	556.84	513.39	644.66	796.67	497.69	543.92	490.66	596.06	536.06	716.65	510.22	1.11	0.673015	-1.2	1	1.17	0.504854	-1.34	0.249815	1.05	0.899068	1.4	0.231311	protein phosphatase, putative	GO:0016787-hydrolase activity	NA	NA	EHI_048590	EAL47336	XP_652722	XM_647630	107.t00006
107.m00113_at	4.14	4.06	4.09	4.35	4.33	4.12	4.12	4.1	4.12	4.39	4.19	4.1	4.27	4.11	4.23	-1.04	0.627405	-1	1	-1.03	0.7031	1.04	0.715043	1.01	0.961535	-1.03	0.804742	conserved hypothetical protein				EHI_048600	EAL47338	XP_652724	XM_647632	107.t00008
107.m00114_at	111.02	116.42	59.6	156.76	168.92	147.54	99.16	98.05	173.53	154.65	164.42	91.67	157.5	98.6	164.02	-1.72	0.0458495	-1.08	1	-1.79	0.0462443	1.6	0.108816	-1.04	0.938465	-1.66	0.12194	protein kinase, putative	GO:0004672-protein kinase activity//GO:0004713-protein-tyrosine kinase activity//GO:0005524-ATP binding	GO:0006468-protein amino acid phosphorylation	NA	EHI_048610	EAL47339	XP_652725	XM_647633	107.t00009
107.m00114_x_at	103.89	129.79	53.95	159.7	144.07	155.98	103.78	94.87	169.54	141.75	148.19	89.94	153.1	99.22	152.71	-1.7	0.0917274	-1.1	1	-1.7	0.112777	1.54	0.213468	1	1	-1.54	0.27187	protein kinase, putative	GO:0004672-protein kinase activity//GO:0004713-protein-tyrosine kinase activity//GO:0005524-ATP binding	GO:0006468-protein amino acid phosphorylation	NA	EHI_048610	EAL47339	XP_652725	XM_647633	107.t00009
107.m00116_at	2769.71	3329.95	1669.1	1590.3	1966.62	1761.28	2279.33	2467.15	3093.57	2561.14	2967.98	2487.62	1766.08	2371.38	2864.95	1.41	0.182166	1.05	1	-1.15	0.607104	-1.34	0.317193	-1.62	0.139738	-1.21	0.586496	actin, putative	GO:0005515-protein binding//GO:0016301-kinase activity//GO:0016774-phosphotransferase activity, carboxyl group as acceptor	GO:0007242-intracellular signaling cascade//GO:0008152-metabolism//GO:0016310-phosphorylation	GO:0005622-intracellular	EHI_048630	EAL47341	XP_652727	XM_647635	107.t00011
107.m00117_at	5.41	5.36	5.41	5.41	6.12	5.41	5.41	5.41	5.41	5.45	5.44	5.39	5.64	5.41	5.43	-1.05	0.628897	-1	1	-1.01	0.948576	1.04	0.721239	1.04	0.75917	-1	0.985048	hypothetical protein	GO:0004932-mating-type factor pheromone receptor activity	NA	GO:0016020-membrane	EHI_048640	EAL47342	XP_652728	XM_647636	107.t00012
107.m00117_x_at	5.6	5.29	5.48	5.6	5.59	5.64	5.43	5.49	5.59	6.19	7.4	5.45	5.61	5.46	6.35	-1.03	0.853047	-1	1	-1.17	0.213262	1.03	0.89988	-1.13	0.399395	-1.16	0.310763	hypothetical protein	GO:0004932-mating-type factor pheromone receptor activity	NA	GO:0016020-membrane	EHI_048640	EAL47342	XP_652728	XM_647636	107.t00012
107.m00118_at	333.24	338.84	328.76	343.55	307.16	338.9	441.44	336.68	335.17	242.32	338.53	333.59	329.46	385.52	301.82	1.01	0.974084	-1.16	1	1.11	0.577686	-1.17	0.429362	1.09	0.706151	1.28	0.254721	hypothetical protein				EHI_048650	EAL47343	XP_652729	XM_647637	107.t00013
107.m00118_x_at	387.34	449.31	396.24	427.08	414.04	425.72	549.13	417.46	406.02	348.09	406.61	410.08	422.24	478.79	385.9	-1.03	0.881399	-1.17	1	1.06	0.687209	-1.13	0.431323	1.09	0.614677	1.24	0.215645	hypothetical protein				EHI_048650	EAL47343	XP_652729	XM_647637	107.t00013
107.m00119_at	37.34	35.5	20.38	37.74	33.2	39.13	26.17	25.83	31.78	31.48	33.38	30.01	36.6	26	32.2	-1.22	0.40413	1.15	1	-1.07	0.79793	1.41	0.193783	1.14	0.684855	-1.24	0.484176	BspA-related protein, putative				EHI_048660	EAL47344	XP_652730	XM_647638	107.t00014
107.m00120_at	1366.22	1441.67	1079.8	1246.45	1352.76	1253.33	1427.62	1463.03	1148.74	1197.02	1271.64	1286.01	1283.28	1445.22	1204.75	1	1	-1.12	1	1.07	0.639361	-1.13	0.43052	1.07	0.723719	1.2	0.264403	hypothetical protein				EHI_048670	EAL47345	XP_652731	XM_647639	107.t00015
107.m00122_at	868.89	842.43	1140.51	871.98	887.62	909.11	980.04	999.26	848.88	757.23	815.13	941.6	889.44	989.6	806.18	1.06	0.711919	-1.05	1	1.17	0.266852	-1.11	0.505618	1.1	0.570753	1.23	0.228364	SNF7 family protein				EHI_048690	EAL47347	XP_652734	XM_647642	107.t00017
107.m00123_at	1382.88	1305.38	1322.96	1820.77	1770.74	1808.51	1196.34	1372.11	1598.14	1608.75	1622.78	1336.66	1799.88	1281.21	1609.86	-1.35	0.0066681	1.04	1	-1.2	0.0541691	1.4	0.00680271	1.12	0.295124	-1.26	0.0507424	ubiquitin-conjugating enzyme, putative	GO:0004840-ubiquitin conjugating enzyme activity	GO:0006464-protein modification//GO:0006512-ubiquitin cycle	NA	EHI_048700	EAL47348	XP_652735	XM_647643	107.t00018
107.m00124_at	63.67	59.49	65.21	126.11	121.61	116.74	58.04	61.28	124.35	126.16	110.56	62.74	121.43	59.64	120.15	-1.94	0.000416584	1.05	1	-1.92	0.000752305	2.04	0.000515528	1.01	0.960838	-2.01	0.00121174	cyclin-dependent protein kinase, putative	GO:0004672-protein kinase activity//GO:0004674-protein serine/threonine kinase activity//GO:0004713-protein-tyrosine kinase activity//GO:0005524-ATP binding	GO:0006468-protein amino acid phosphorylation	NA	EHI_048710	EAL47349	XP_652736	XM_647644	107.t00019
107.m00125_at	171.17	111.25	236.52	345.45	310.31	332.79	198.33	191.76	223.23	250.7	224.77	165.15	329.19	195.02	232.57	-1.99	0.0190561	-1.18	1	-1.41	0.206559	1.69	0.0801101	1.42	0.280556	-1.19	0.617517	hypothetical protein	GO:0005524-ATP binding	NA	NA	EHI_048720	EAL47350	XP_652737	XM_647645	107.t00020
107.m00125_x_at	217.29	207.14	368.8	546.68	426.55	474.74	307.86	264.17	344.37	403.06	358.39	255.1	480.16	285.18	367.78	-1.88	0.0207548	-1.12	1	-1.44	0.154296	1.68	0.0659934	1.31	0.379291	-1.29	0.416496	hypothetical protein	GO:0005524-ATP binding	NA	NA	EHI_048720	EAL47350	XP_652737	XM_647645	107.t00020
107.m00126_at	30.83	27.96	38.25	33.08	23.31	33.01	23.63	32.57	24.66	21.91	19.23	32.07	29.41	27.74	21.82	1.09	0.739658	1.16	1	1.47	0.108016	1.06	0.878054	1.35	0.279857	1.27	0.399993	hypothetical protein				no direct link	EAL47351	XP_652739	XM_647647	107.t00021
107.m00126_x_at	139.75	129.7	179.55	133.53	116.16	144.88	122.85	123.77	102.38	92.77	115.13	148.19	130.98	123.31	103.02	1.13	0.463326	1.2	1	1.44	0.049084	1.06	0.806472	1.27	0.240302	1.2	0.394066	hypothetical protein				no direct link	EAL47351	XP_652739	XM_647647	107.t00021
107.m00127_at	2218.3	2277.7	1702.62	2995.29	2682.23	2839.51	1997.71	2060.36	2285.3	2469.4	2184.54	2049.01	2836.13	2028.79	2310.1	-1.38	0.0295993	1.01	1	-1.13	0.396822	1.4	0.0422133	1.23	0.230676	-1.14	0.46253	purine nucleoside phosphorylase, putative				EHI_048740	EAL47352	XP_652740	XM_647648	107.t00022
107.m00129_at	1689.7	1542.55	2360.66	2143.07	1981.74	2078.92	1857.88	1601.61	1514.37	1765.87	1590.61	1832.43	2066.84	1724.99	1620.26	-1.13	0.512542	1.06	1	1.13	0.501718	1.2	0.372359	1.28	0.266289	1.06	0.825929	hypothetical protein				no direct link	EAL47353	XP_652732	XM_647640	107.t00023
107.m00130_at	2694.3	2275.69	3261.15	3143.76	3042.52	3164.36	3098.19	2770.79	2876.45	3115.66	2752.65	2714.21	3116.42	2929.92	2911.07	-1.15	0.346599	-1.08	1	-1.07	0.659263	1.06	0.769454	1.07	0.738471	1.01	0.989043	predicted protein				EHI_048730	EAL47354	XP_652738	XM_647646	107.t00024
107.m00130_x_at	3243.29	2597.68	3810.95	3450.03	3402.09	3655.53	3578.69	3307.28	3295.12	3547.27	3223.83	3178.35	3500.85	3440.31	3352.58	-1.1	0.541329	-1.08	1	-1.05	0.753896	1.02	0.965275	1.04	0.854833	1.03	0.928561	predicted protein				EHI_048730	EAL47354	XP_652738	XM_647646	107.t00024
107.UTR_m00107-a_x_at	477.12	609.65	313.81	344.71	406.65	374.94	379.69	442.04	549.31	434.46	470.28	450.26	374.58	409.68	482.36	1.2	0.474247	1.1	1	-1.07	0.815659	-1.09	0.814467	-1.29	0.421203	-1.18	0.633274	protein phosphatase, putative	GO:0004721-phosphoprotein phosphatase activity//GO:0008138-protein tyrosine/serine/threonine phosphatase activity	GO:0006470-protein amino acid dephosphorylation	NA
107.UTR_m00107-b_x_at	6.46	8.85	5.67	12.27	6.68	6.68	6.68	5.8	6.68	6.68	6.68	6.87	8.18	6.23	6.68	-1.19	0.559414	1.1	1	1.03	0.944073	1.31	0.403396	1.22	0.576716	-1.07	0.885919	protein phosphatase, putative	GO:0004721-phosphoprotein phosphatase activity//GO:0008138-protein tyrosine/serine/threonine phosphatase activity	GO:0006470-protein amino acid dephosphorylation	NA
107.UTR_m00109-a_x_at	4.15	4.18	4.12	4.17	5.3	4.18	4.18	4.18	4.18	4.18	4.18	4.15	4.52	4.18	4.18	-1.09	0.461656	-1.01	1	-1.01	0.966221	1.08	0.575233	1.08	0.593928	1	1	phosphoinositide phosphatase, putative
107.UTR_m00109-b_x_at	4.14	3.94	4.14	4.83	4.34	4.14	4.14	4.14	5.38	4.18	4.27	4.07	4.43	4.14	4.58	-1.09	0.526622	-1.02	1	-1.13	0.376101	1.07	0.693688	-1.03	0.872375	-1.11	0.551306	phosphoinositide phosphatase, putative
107.UTR_m00110-a_x_at	4.3	7.92	4.62	4.62	4.62	4.62	4.62	4.5	4.77	4.62	4.62	5.4	4.62	4.56	4.67	1.17	0.503009	1.18	1	1.16	0.535954	1.01	0.992193	-1.01	0.989351	-1.02	0.962208	hypothetical protein
107.UTR_m00111-a_x_at	746.22	911.51	548.19	366.61	664.12	465.81	661.81	749.55	729.27	664.12	714.98	719.76	484.05	704.31	702.23	1.49	0.136699	1.02	1	1.02	0.948893	-1.46	0.211473	-1.45	0.262832	1	1	protein phosphatase, putative	GO:0016787-hydrolase activity	NA	NA
107.UTR_m00111-b_x_at	7.78	7.33	10.87	7.21	7.34	6.87	7.34	7.34	8.57	15.03	7.34	8.53	7.14	7.34	9.82	1.19	0.559414	1.16	1	-1.15	0.650707	-1.03	0.973418	-1.38	0.376058	-1.34	0.43461	protein phosphatase, putative	GO:0016787-hydrolase activity	NA	NA
107.UTR_m00113-a_x_at	576.51	439.48	543.55	495.81	411.39	439.48	470.2	431	310.98	402.11	373.62	516.41	447.54	450.17	360.17	1.15	0.369133	1.15	1	1.43	0.0458009	-1.01	0.999577	1.24	0.269799	1.25	0.263638	conserved hypothetical protein
107.UTR_m00113-b_x_at	4.12	6.18	4.12	4.12	4.12	4.31	5.1	4.14	4.15	4.12	4.2	4.71	4.18	4.59	4.16	1.13	0.523036	1.03	1	1.13	0.50096	-1.1	0.701041	1	0.995478	1.1	0.700222	conserved hypothetical protein
107.UTR_m00114_x_at	4.34	12.47	4.24	5.06	4.12	5	6.16	4.12	4.26	5.67	7.9	6.12	4.71	5.04	5.76	1.3	0.607835	1.21	1	1.06	0.923064	-1.07	0.949253	-1.22	0.764815	-1.14	0.866009	protein kinase, putative	GO:0004672-protein kinase activity//GO:0004713-protein-tyrosine kinase activity//GO:0005524-ATP binding	GO:0006468-protein amino acid phosphorylation	NA
107.UTR_m00115_x_at	4.51	4.12	4.12	4.91	4.12	5.24	4.13	7.34	6.82	4.12	12.03	4.25	4.73	5.51	6.97	-1.11	0.835451	-1.3	1	-1.64	0.242092	-1.16	0.802427	-1.47	0.452354	-1.26	0.681384	hypothetical protein
107.UTR_m00116-a_at	110.19	83.85	71.42	153.82	96.89	107.76	86.61	87.52	60.56	67.6	89.46	87.06	117.11	87.06	71.55	-1.35	0.243166	1	1	1.22	0.459704	1.35	0.307815	1.64	0.131849	1.22	0.564624	actin, putative	GO:0005515-protein binding//GO:0016301-kinase activity//GO:0016774-phosphotransferase activity, carboxyl group as acceptor	GO:0007242-intracellular signaling cascade//GO:0008152-metabolism//GO:0016310-phosphorylation	GO:0005622-intracellular
107.UTR_m00116-b_x_at	10.07	8.74	9.42	10.17	10.27	10.69	13.17	10.2	9.71	9.47	18.64	9.39	10.38	11.59	11.97	-1.11	0.75871	-1.23	1	-1.27	0.393376	-1.12	0.781961	-1.15	0.700807	-1.03	0.958527	actin, putative	GO:0005515-protein binding//GO:0016301-kinase activity//GO:0016774-phosphotransferase activity, carboxyl group as acceptor	GO:0007242-intracellular signaling cascade//GO:0008152-metabolism//GO:0016310-phosphorylation	GO:0005622-intracellular
107.UTR_m00119_x_at	91.32	88.92	78.47	98.26	87.5	91.22	106.2	90.61	76.62	99.29	76.56	86.05	92.22	98.1	83.51	-1.07	0.669863	-1.14	1	1.03	0.865434	-1.06	0.766713	1.1	0.597163	1.17	0.386318	BspA-related protein, putative
107.UTR_m00120_x_at	4.78	4.38	4.52	5.32	4.82	4.87	4.56	4.93	7.91	5.12	5.44	4.55	5	4.74	6.04	-1.1	0.623266	-1.04	1	-1.33	0.129951	1.05	0.852512	-1.21	0.388472	-1.27	0.273834	hypothetical protein
107.UTR_m00122_x_at	6750.25	6493.8	6493.8	6722.04	6493.8	6674.31	6415.54	6493.8	5639.6	6215.99	6560.47	6578.18	6629.32	6454.55	6126.77	-1.01	0.966487	1.02	1	1.07	0.435047	1.03	0.852512	1.08	0.480023	1.05	0.672789	SNF7 family protein
107.UTR_m00123-a_x_at	4.12	4.12	4.12	4.12	4.34	5.21	4.12	4.12	4.57	4.58	4.12	4.12	4.53	4.12	4.42	-1.1	0.405295	1	1	-1.07	0.556511	1.1	0.473644	1.02	0.892905	-1.07	0.659509	ubiquitin-conjugating enzyme, putative	GO:0004840-ubiquitin conjugating enzyme activity	GO:0006464-protein modification//GO:0006512-ubiquitin cycle	NA
107.UTR_m00124-a_x_at	1194.04	1052.06	1092.75	1494.47	1421.75	1473.07	949.3	1144.5	1249.93	1433.38	1249.93	1111.37	1462.78	1042.34	1308.31	-1.32	0.029156	1.07	1	-1.18	0.175747	1.4	0.0210155	1.12	0.440762	-1.26	0.122737	cyclin-dependent protein kinase, putative	GO:0004672-protein kinase activity//GO:0004674-protein serine/threonine kinase activity//GO:0004713-protein-tyrosine kinase activity//GO:0005524-ATP binding	GO:0006468-protein amino acid phosphorylation	NA
107.UTR_m00129_x_at	64.73	62.9	88.57	52.14	55.78	54.18	57.31	59.68	29.74	28.94	48.52	71.18	54.01	58.48	34.69	1.32	0.236626	1.22	1	2.05	0.015628	-1.08	0.828975	1.56	0.138297	1.69	0.089696	hypothetical protein
108.m00108_at	35.23	20.57	39.47	39.81	37.7	45	29.28	33.71	34.05	33.29	30.04	30.58	40.72	31.41	32.41	-1.33	0.247208	-1.03	1	-1.06	0.846214	1.3	0.364256	1.26	0.469633	-1.03	0.954988	hypothetical protein				no direct link	EAL47313	XP_652699	XM_647607	108.t00004
108.m00108_x_at	36.49	41.36	61.36	53.91	54.88	61.93	39.74	42.86	39.43	45.04	46.17	45.24	56.8	41.27	43.45	-1.26	0.259666	1.1	1	1.04	0.87152	1.38	0.162166	1.31	0.28722	-1.05	0.883767	hypothetical protein				no direct link	EAL47313	XP_652699	XM_647607	108.t00004
108.m00109_at	122.23	125.83	215.3	139.24	152.13	155.85	164.53	139.69	124.45	129.8	129.69	149.05	148.9	151.6	127.96	1	1	-1.02	1	1.16	0.518019	-1.02	0.981895	1.16	0.607169	1.18	0.575516	hypothetical protein				EHI_048280	EAL47314	XP_652700	XM_647608	108.t00005
108.m00109_x_at	79.83	77.39	131.34	78.41	76.69	86.99	97.86	80.38	71.14	78.66	78.71	93.27	80.57	88.69	76.08	1.16	0.525523	1.05	1	1.23	0.375458	-1.1	0.760075	1.06	0.872375	1.17	0.607056	hypothetical protein				EHI_048280	EAL47314	XP_652700	XM_647608	108.t00005
108.m00110_at	200.91	212.13	147.88	189.42	164.08	179.43	147.78	169.59	239.05	220.71	208.64	184.72	177.33	158.31	222.45	1.04	0.85038	1.17	1	-1.2	0.27412	1.12	0.57206	-1.25	0.263476	-1.41	0.106396	Sec7 domain protein				EHI_048270	EAL47315	XP_652701	XM_647609	108.t00006
108.m00110_x_at	154.59	161.6	121.97	163.31	158.12	146.57	102.97	135.86	196.19	162.76	160.01	144.97	155.84	118.27	172.24	-1.07	0.711132	1.23	1	-1.19	0.328794	1.32	0.14969	-1.11	0.65732	-1.46	0.0904649	Sec7 domain protein				EHI_048270	EAL47315	XP_652701	XM_647609	108.t00006
108.m00111_at	53.98	49.54	91.48	44.7	37.19	39.63	66.19	75.78	46.63	41.37	42.75	62.54	40.39	70.82	43.53	1.55	0.0758633	-1.13	1	1.44	0.153762	-1.75	0.0492532	-1.08	0.840473	1.63	0.114031	Rab family GTPase	GO:0004871-signal transducer activity//GO:0005524-ATP binding//GO:0005525-GTP binding	GO:0006886-intracellular protein transport//GO:0007186-G-protein coupled receptor protein signaling pathway//GO:0007264-small GTPase mediated signal transduction	NA	EHI_048250	EAL47316	XP_652702	XM_647610	108.t00007
108.m00111_x_at	61.6	46.92	109	53.74	50.97	49.92	99.06	107.79	52.41	42.59	45.69	68.05	51.52	103.33	46.72	1.32	0.347454	-1.52	1	1.46	0.222685	-2.01	0.0482123	1.1	0.827609	2.21	0.0482696	Rab family GTPase	GO:0004871-signal transducer activity//GO:0005524-ATP binding//GO:0005525-GTP binding	GO:0006886-intracellular protein transport//GO:0007186-G-protein coupled receptor protein signaling pathway//GO:0007264-small GTPase mediated signal transduction	NA	EHI_048250	EAL47316	XP_652702	XM_647610	108.t00007
108.m00112_at	8239.32	8225.62	8608.99	9124.44	8551.19	8721.66	8697.34	8252.97	7535.1	8570.06	8476.84	8356.11	8795.84	8472.24	8180.29	-1.05	0.597248	-1.01	1	1.02	0.844172	1.04	0.772811	1.08	0.525895	1.04	0.804742	hypothetical protein				EHI_048240	EAL47317	XP_652703	XM_647611	108.t00008
108.m00113_at	1208.7	1245.21	920.94	1158.35	1220.51	1174.49	1103.84	1149.9	1821.77	1710.69	1575.75	1114.97	1184.16	1126.64	1699.74	-1.06	0.702485	-1.01	1	-1.52	0.015628	1.05	0.812347	-1.44	0.0649783	-1.51	0.032895	protein kinase, putative	GO:0004672-protein kinase activity//GO:0004713-protein-tyrosine kinase activity//GO:0005524-ATP binding	GO:0006468-protein amino acid phosphorylation	NA	EHI_048230	EAL47318	XP_652704	XM_647612	108.t00009
108.m00113_x_at	946.33	960.35	731.19	945.73	945.51	951.14	885.42	854.77	1410.87	1290.82	1234.21	872.64	947.46	869.96	1309.93	-1.09	0.54731	1	1	-1.5	0.0138492	1.09	0.596597	-1.38	0.0698927	-1.51	0.0269156	protein kinase, putative	GO:0004672-protein kinase activity//GO:0004713-protein-tyrosine kinase activity//GO:0005524-ATP binding	GO:0006468-protein amino acid phosphorylation	NA	EHI_048230	EAL47318	XP_652704	XM_647612	108.t00009
108.m00114_at	12.11	10.74	11.61	12.83	18.09	15.8	9.36	11.98	12.9	13.13	12.85	11.48	15.42	10.59	12.96	-1.34	0.0703708	1.08	1	-1.13	0.458898	1.46	0.0472948	1.19	0.381091	-1.22	0.314214	hypothetical protein				EHI_048220	EAL47319	XP_652705	XM_647613	108.t00010
108.m00114_x_at	7.96	7.07	8.43	11.51	15.66	9.12	7.55	7.12	7.93	7.46	8.13	7.8	11.8	7.33	7.84	-1.51	0.0484795	1.06	1	-1.01	0.990692	1.61	0.0463874	1.51	0.113213	-1.07	0.839651	hypothetical protein				EHI_048220	EAL47319	XP_652705	XM_647613	108.t00010
108.m00115_at	54.79	40.98	79.55	45.13	47.95	44.08	58.58	45.24	41.22	26.14	34.12	56.32	45.69	51.48	33.25	1.23	0.471647	1.09	1	1.69	0.0864905	-1.13	0.768935	1.37	0.368728	1.55	0.223341	hypothetical protein				no direct link	EAL47320	XP_652706	XM_647614	108.t00011
108.m00115_x_at	33.59	31.33	58.58	32.87	33.07	33.71	33.18	38.88	25.24	24.68	21.1	39.5	33.22	35.91	23.6	1.19	0.49381	1.1	1	1.67	0.0596986	-1.08	0.842226	1.41	0.261409	1.52	0.176926	hypothetical protein				no direct link	EAL47320	XP_652706	XM_647614	108.t00011
108.m00116_at	837.95	882.12	1042.95	1133.1	1255.5	1182.05	925.02	946.65	1103.45	1136.81	1077.17	916.93	1189.16	935.77	1105.54	-1.3	0.0293305	-1.02	1	-1.21	0.110397	1.27	0.0609832	1.08	0.607062	-1.18	0.227069	RNA-binding protein, putative	GO:0003676-nucleic acid binding	NA	NA	EHI_048210	EAL47321	XP_652707	XM_647615	108.t00012
108.m00116_x_at	685.34	724.99	831.04	885.96	983.89	960.31	787.96	737.84	873.85	910.91	834.42	744.65	942.45	762.49	872.5	-1.27	0.0398065	-1.02	1	-1.17	0.161617	1.24	0.0867361	1.08	0.576983	-1.14	0.321169	RNA-binding protein, putative	GO:0003676-nucleic acid binding	NA	NA	EHI_048210	EAL47321	XP_652707	XM_647615	108.t00012
108.m00117_at	192.45	145.61	293.22	191.26	190.95	213.96	207.92	187.61	175.68	164.46	154.15	201.79	198.44	197.5	164.53	1.02	0.977049	1.02	1	1.23	0.422477	1	1	1.21	0.552307	1.2	0.579678	hypothetical protein				EHI_048200	EAL47322	XP_652708	XM_647616	108.t00013
108.m00118_at	117.29	120.42	122.6	92.82	95.36	97.65	154.74	156.41	113	98.63	99.82	120.09	95.26	155.57	103.62	1.26	0.0203987	-1.3	0.829284	1.16	0.119474	-1.63	0.00182353	-1.09	0.451413	1.5	0.00833714	hypothetical protein				EHI_048190	EAL47323	XP_652709	XM_647617	108.t00014
108.m00119_at	20.97	16.82	25.07	28.97	24.97	23.83	24.91	21.56	21.74	20.7	22.73	20.68	25.83	23.18	21.71	-1.25	0.186091	-1.12	1	-1.05	0.806791	1.11	0.612088	1.19	0.415229	1.07	0.806926	hypothetical protein				EHI_048180	EAL47324	XP_652710	XM_647618	108.t00015
108.m00120_at	63.21	75.59	36.96	54.89	59.77	61.2	61.04	70.93	75.37	84.13	91	56.1	58.56	65.8	83.26	-1.04	0.919036	-1.17	1	-1.48	0.156855	-1.12	0.755211	-1.42	0.282749	-1.27	0.494277	splicing factor 3b subunit 3, putative				EHI_048160	EAL47325	XP_652712	XM_647620	108.t00016
108.m00120_x_at	74.69	99.28	46.7	74.58	82.55	82.85	79.57	88.48	114.79	103.75	102.34	70.23	79.9	83.91	106.82	-1.14	0.659462	-1.19	1	-1.52	0.134162	-1.05	0.926625	-1.34	0.377055	-1.27	0.480504	splicing factor 3b subunit 3, putative				EHI_048160	EAL47325	XP_652712	XM_647620	108.t00016
108.m00121_at	93.07	93.22	45.74	60.37	65.45	57.11	67.16	83.09	62.61	61.8	65.99	73.48	60.88	74.7	63.44	1.21	0.5298	-1.02	1	1.16	0.631036	-1.23	0.55869	-1.04	0.944179	1.18	0.686003	CAF1 family ribonuclease, putative				EHI_048150	EAL47326	XP_652713	XM_647621	108.t00017
108.m00121_x_at	166.86	188.57	75.29	104.64	105.81	102.58	135.82	160.88	120.16	115.46	128.98	133.31	104.34	147.82	121.4	1.28	0.476195	-1.11	1	1.1	0.812569	-1.42	0.363721	-1.16	0.746155	1.22	0.674146	CAF1 family ribonuclease, putative				EHI_048150	EAL47326	XP_652713	XM_647621	108.t00017
108.m00122_at	5215.09	5066.02	6083.95	4676.56	4176.04	4385.77	6294.31	6152.77	3700.67	3874.96	3991.63	5437.15	4408.04	6223.14	3853.89	1.23	0.0549833	-1.14	1	1.41	0.0115321	-1.41	0.0137431	1.14	0.299409	1.61	0.0085452	hypothetical protein				EHI_048140	EAL47327	XP_652714	XM_647622	108.t00018
108.m00123_at	4.35	4.35	4.35	4.35	4.35	4.37	4.35	4.35	4.71	4.35	5.05	4.35	4.36	4.35	4.69	-1	1	1	1	-1.08	0.39041	1	1	-1.08	0.489323	-1.08	0.496131	conserved hypothetical protein	GO:0003677-DNA binding//GO:0005524-ATP binding	GO:0000160-two-component signal transduction system (phosphorelay)//GO:0006355-regulation of transcription, DNA-dependent	NA	EHI_048030	EAL47311	XP_652697	XM_647605	108.t00019
108.m00133_at	1243.11	1189.93	1357.62	1573.75	1495.94	1590.9	1286.62	1327.49	1329.11	1392.71	1262.39	1261.65	1552.97	1306.89	1327	-1.23	0.0356585	-1.04	1	-1.05	0.602886	1.19	0.0998937	1.17	0.173495	-1.02	0.9317	Rho family GTPase	GO:0005524-ATP binding//GO:0005525-GTP binding	GO:0007264-small GTPase mediated signal transduction	NA	EHI_070730	EAL47310	XP_652693	XM_647601	108.t00028
108.m00133_x_at	935.37	891.9	1012.02	1196.3	1089.99	1111.02	967.92	933.62	929.86	1082.64	918.77	945.14	1131.52	950.62	974.32	-1.2	0.0940057	-1.01	1	-1.03	0.806864	1.19	0.144751	1.16	0.255917	-1.02	0.895239	Rho family GTPase	GO:0005524-ATP binding//GO:0005525-GTP binding	GO:0007264-small GTPase mediated signal transduction	NA	EHI_070730	EAL47310	XP_652693	XM_647601	108.t00028
108.m00135_at	653.87	578.59	730.99	677.96	631.74	785.32	502.9	604.79	540.78	622.85	575.13	651.51	695.45	551.5	578.62	-1.07	0.693813	1.18	1	1.13	0.431139	1.26	0.157749	1.2	0.310111	-1.05	0.841323	protein translocase SEC61 complex gamma subunit, putative	GO:0015450-protein translocase activity	GO:0006605-protein targeting//GO:0006886-intracellular protein transport//GO:0015031-protein transport	GO:0016020-membrane	EHI_048170	EAL47328	XP_652711	XM_647619	108.t00029
108.m00135_x_at	4228.22	3961.87	4617.28	4589.17	4641.62	4704.53	4159.64	4026.02	4119.4	4214.81	4224.29	4260.7	4644.87	4092.28	4185.9	-1.09	0.323401	1.04	1	1.02	0.869871	1.14	0.19716	1.11	0.340205	-1.02	0.880711	protein translocase SEC61 complex gamma subunit, putative	GO:0015450-protein translocase activity	GO:0006605-protein targeting//GO:0006886-intracellular protein transport//GO:0015031-protein transport	GO:0016020-membrane	EHI_048170	EAL47328	XP_652711	XM_647619	108.t00029
108.m00136_s_at	8.27	9.98	5.42	5.49	5.47	5.49	6.58	6.78	5.5	5.39	5.49	7.65	5.48	6.68	5.46	1.4	0.119277	1.15	1	1.4	0.13772	-1.22	0.426847	1	0.999664	1.22	0.467297	hypothetical protein				no direct link	EAL47329	XP_652715	XM_647623	108.t00001
108.m00137_s_at	1814.22	1743.53	2597.99	2279.01	2230.8	2367.63	2224.12	1826.62	1978.3	2276.58	2056.86	2017.99	2291.78	2015.59	2100.2	-1.14	0.486356	1	1	-1.04	0.852519	1.14	0.552832	1.09	0.720564	-1.04	0.895369	WD repeat protein				no direct link	EAL47330	XP_652716	XM_647624	108.t00030
108.UTR_m00108_x_at	10751.7	10106.9	10846.2	10813.5	10751.7	10933	10751.7	10182.1	10325	10775.6	11022.6	10563.1	10832.5	10463	10703.8	-1.03	0.798163	1.01	1	-1.01	0.897833	1.04	0.761129	1.01	0.940852	-1.02	0.865014	hypothetical protein
108.UTR_m00109_x_at	28.07	24.16	38.92	39.14	59.65	42.5	47.54	35.38	45.21	52.68	39.87	29.77	46.3	41.01	45.62	-1.56	0.0930861	-1.38	1	-1.53	0.123439	1.13	0.73568	1.01	0.986376	-1.11	0.78808	hypothetical protein
108.UTR_m00111-a_x_at	149.37	159.07	101.49	104.27	114.37	108.13	84.81	117.04	122.96	144.7	142.54	134.1	108.85	99.63	136.37	1.23	0.320334	1.35	1	-1.02	0.956687	1.09	0.770068	-1.25	0.392451	-1.37	0.239988	Rab family GTPase	GO:0004871-signal transducer activity//GO:0005524-ATP binding//GO:0005525-GTP binding	GO:0006886-intracellular protein transport//GO:0007186-G-protein coupled receptor protein signaling pathway//GO:0007264-small GTPase mediated signal transduction	NA
108.UTR_m00111-b_x_at	44.4	39.19	63.34	48.4	43.19	44.88	45.64	43.34	44.53	44.92	43.82	47.95	45.44	44.47	44.42	1.06	0.80987	1.08	1	1.08	0.700118	1.02	0.96335	1.02	0.952824	1	1	Rab family GTPase	GO:0004871-signal transducer activity//GO:0005524-ATP binding//GO:0005525-GTP binding	GO:0006886-intracellular protein transport//GO:0007186-G-protein coupled receptor protein signaling pathway//GO:0007264-small GTPase mediated signal transduction	NA
108.UTR_m00112-a_x_at	8.31	4.83	8.24	9.79	8.64	8.28	9.34	6.7	8.97	8.06	9.76	6.92	8.88	7.91	8.9	-1.28	0.317422	-1.14	1	-1.29	0.332783	1.12	0.739876	-1	1	-1.13	0.750508	hypothetical protein
108.UTR_m00112-b_x_at	15.09	16.29	22.87	45.96	26.88	34.33	26.19	16.33	24.51	22.1	25.32	17.78	34.87	20.68	23.94	-1.96	0.0295993	-1.16	1	-1.35	0.311783	1.69	0.105606	1.46	0.283496	-1.16	0.720792	hypothetical protein
108.UTR_m00113-a_x_at	4742.18	4470.72	5035.42	5206.52	4708.69	4865.21	4850.84	4645.34	4182.93	4503.62	4610.68	4743.85	4922.47	4746.98	4428.63	-1.04	0.735506	-1	1	1.07	0.479236	1.04	0.792645	1.11	0.367357	1.07	0.579863	protein kinase, putative	GO:0004672-protein kinase activity//GO:0004713-protein-tyrosine kinase activity//GO:0005524-ATP binding	GO:0006468-protein amino acid phosphorylation	NA
108.UTR_m00113-b_x_at	8.48	7.66	9.24	11.66	12.98	9.47	7.8	8.28	9.63	19.55	10.35	8.44	11.28	8.04	12.49	-1.34	0.309773	1.05	1	-1.48	0.191816	1.4	0.296845	-1.11	0.812321	-1.55	0.225828	protein kinase, putative	GO:0004672-protein kinase activity//GO:0004713-protein-tyrosine kinase activity//GO:0005524-ATP binding	GO:0006468-protein amino acid phosphorylation	NA
108.UTR_m00115-a_x_at	4.72	4.64	5.73	5.99	5.8	5.83	14.84	5.75	5.82	12.31	5.82	5.01	5.88	9.23	7.47	-1.17	0.748432	-1.84	1	-1.49	0.365372	-1.57	0.353165	-1.27	0.672257	1.24	0.733567	hypothetical protein
108.UTR_m00115-b_x_at	4.14	4.14	4.14	4.22	5.28	4.14	4.14	4.14	4.14	4.45	4.78	4.14	4.52	4.14	4.45	-1.09	0.483561	1	1	-1.07	0.569887	1.09	0.554411	1.02	0.952914	-1.07	0.670357	hypothetical protein
108.UTR_m00119_x_at	5.16	5.16	5.16	5.16	5.1	5.16	5.16	5.16	5.28	5.16	6.46	5.16	5.14	5.16	5.61	1	0.993756	1	1	-1.09	0.457009	-1	0.999801	-1.09	0.524716	-1.09	0.561389	hypothetical protein
108.UTR_m00120_x_at	940.52	824.82	946.39	922.32	869.35	852.83	810.46	763.07	680.97	852.83	865.52	902.12	881.01	786.41	795.1	1.02	0.900337	1.15	1	1.13	0.336856	1.12	0.441494	1.11	0.52244	-1.01	0.971518	splicing factor 3b subunit 3, putative
108.UTR_m00121-a_x_at	6.79	6.75	8.66	7.45	6.77	6.75	6.78	7.04	8.67	7.43	6.75	7.35	6.98	6.91	7.58	1.05	0.769676	1.06	1	-1.03	0.86456	1.01	0.984463	-1.09	0.675032	-1.1	0.646266	CAF1 family ribonuclease, putative
108.UTR_m00123-a_x_at	119.6	125.06	96.98	139.02	114.74	111.78	94.83	105.62	106.88	110.07	107.03	113.2	121.26	100.08	107.98	-1.07	0.661078	1.13	1	1.05	0.770675	1.21	0.223995	1.12	0.514643	-1.08	0.706373	conserved hypothetical protein	GO:0003677-DNA binding//GO:0005524-ATP binding	GO:0000160-two-component signal transduction system (phosphorelay)//GO:0006355-regulation of transcription, DNA-dependent	NA
108.UTR_m00124_x_at	12.24	12.08	10.96	23.52	8.32	11.54	12.75	12.32	6.52	12.85	11.69	11.75	13.12	12.53	9.93	-1.12	0.841125	-1.07	1	1.18	0.720635	1.05	0.969637	1.32	0.613642	1.26	0.699984	ubiquitin-conjugating enzyme, putative	GO:0004840-ubiquitin conjugating enzyme activity	GO:0006464-protein modification//GO:0006512-ubiquitin cycle	NA
108.UTR_m00130_x_at	419.14	407.37	438.28	454.83	464.49	469.1	422.8	419.01	416.82	422.8	382.23	421.41	462.77	420.9	406.88	-1.1	0.25642	1	1	1.04	0.702078	1.1	0.314839	1.14	0.216593	1.03	0.790326	ferredoxin, putative	GO:0005489-electron transporter activity//GO:0005506-iron ion binding	GO:0006118-electron transport	NA
108.UTR_m00132-a_x_at	18.53	14.36	23.91	13.44	9.34	10.04	15.47	15.62	9.07	9.69	7.93	18.53	10.8	15.54	8.87	1.72	0.0296951	1.19	1	2.09	0.0120252	-1.44	0.153983	1.22	0.492875	1.75	0.0636503	L-myo-inositol-1-phosphate synthase
108.UTR_m00132-b_x_at	8.48	6.01	8.44	7.65	8.98	7.92	6.66	7.94	11.26	17.82	9.64	7.55	8.16	7.27	12.46	-1.08	0.812881	1.04	1	-1.65	0.08112	1.12	0.758488	-1.53	0.201347	-1.71	0.112087	L-myo-inositol-1-phosphate synthase
108.UTR_m00137-a_x_at	100.33	113.69	73.61	94.73	102.15	107.71	102.15	95.86	116.53	112.71	75.89	94.34	101.39	98.96	99.89	-1.07	0.795774	-1.05	1	-1.06	0.832773	1.02	0.970349	1.02	0.981973	-1.01	0.990159	WD repeat protein
108.UTR_m00137-b_x_at	25.34	35.87	17.99	23.04	29.97	29.46	35.96	20.08	22.06	29.41	34.19	25.39	27.3	26.87	28.1	-1.08	0.882683	-1.06	1	-1.11	0.801255	1.02	0.996997	-1.03	0.97439	-1.05	0.953461	WD repeat protein
1087.m00005_at	5.04	5.32	4.12	7.14	7.6	6.44	5.32	5.32	8.23	6.28	6.73	4.8	7.04	5.32	7.03	-1.47	0.02455	-1.11	1	-1.46	0.033681	1.32	0.108554	1	1	-1.32	0.152341	hypothetical protein				EHI_128900	EAL42450	XP_647836	XM_642744	1087.t00001
1087.m00005_x_at	5.16	5.77	5.72	6.44	6.56	6.57	5.82	6.3	12.51	9.19	7.38	5.54	6.52	6.05	9.47	-1.18	0.398456	-1.09	1	-1.71	0.0210824	1.08	0.789146	-1.45	0.127644	-1.57	0.0747803	hypothetical protein				EHI_128900	EAL42450	XP_647836	XM_642744	1087.t00001
109.m00099_at	14.75	17.61	18.76	16.28	16.07	14.51	13.99	16.61	17.23	21.04	15.3	16.96	15.6	15.25	17.7	1.09	0.643407	1.11	1	-1.04	0.824429	1.02	0.952213	-1.13	0.543986	-1.16	0.483524	cysteine protease 14-related				EHI_200690	EAL47285	XP_652671	XM_647579	109.t00005
109.m00100_at	61.99	46.77	93.66	97.92	86.94	84.86	80.41	66.09	94.8	89.27	86.77	64.76	89.73	72.9	90.22	-1.39	0.188279	-1.13	1	-1.39	0.205129	1.23	0.481968	-1.01	0.999088	-1.24	0.515716	hypothetical protein	GO:0004932-mating-type factor pheromone receptor activity	NA	GO:0016020-membrane	EHI_200700	EAL47286	XP_652672	XM_647580	109.t00006
109.m00101_at	23.53	33.31	14.77	17.58	16.42	16.43	27.93	31.98	17.17	9.04	18.38	22.62	16.8	29.88	14.18	1.35	0.433891	-1.32	1	1.6	0.230959	-1.78	0.169916	1.18	0.745764	2.11	0.119645	hypothetical protein	GO:0003682-chromatin binding	GO:0006333-chromatin assembly or disassembly	GO:0000785-chromatin//GO:0005634-nucleus	EHI_200710	EAL47287	XP_652673	XM_647581	109.t00007
109.m00101_x_at	14.34	15.11	7.52	7.86	8.07	8.3	14.44	16.55	8.82	7.99	10.8	11.77	8.08	15.46	9.13	1.46	0.177648	-1.31	1	1.29	0.385413	-1.91	0.0520284	-1.13	0.759396	1.69	0.141703	hypothetical protein	GO:0003682-chromatin binding	GO:0006333-chromatin assembly or disassembly	GO:0000785-chromatin//GO:0005634-nucleus	EHI_200710	EAL47287	XP_652673	XM_647581	109.t00007
109.m00103_at	257.1	339.32	159.66	292.4	297.82	286.27	272.34	287.76	337.02	320.61	331.92	240.6	292.12	279.94	329.78	-1.21	0.460581	-1.16	1	-1.37	0.238385	1.04	0.938135	-1.13	0.733411	-1.18	0.642734	patatin-like phospholipase, putative	GO:0016787-hydrolase activity	NA	NA	EHI_200740	EAL47288	XP_652675	XM_647583	109.t00009
109.m00104_at	4.34	5.47	4.78	4.32	5.73	4.34	10.27	4.15	4.34	4.17	4.09	4.84	4.75	6.53	4.2	1.02	0.983135	-1.35	1	1.15	0.693963	-1.37	0.401344	1.13	0.798247	1.55	0.285987	hypothetical protein	GO:0003684-damaged DNA binding//GO:0004527-exonuclease activity	GO:0006281-DNA repair	GO:0005634-nucleus	EHI_200750	EAL47289	XP_652676	XM_647584	109.t00010
109.m00104_x_at	5.4	8.64	6.17	7.19	5.59	5.62	6.81	5.61	6.06	5.57	5.52	6.6	6.09	6.18	5.71	1.08	0.736942	1.07	1	1.16	0.499787	-1.01	0.987514	1.07	0.843035	1.08	0.812502	hypothetical protein	GO:0003684-damaged DNA binding//GO:0004527-exonuclease activity	GO:0006281-DNA repair	GO:0005634-nucleus	EHI_200750	EAL47289	XP_652676	XM_647584	109.t00010
109.m00105_at	22.99	18.2	28.31	26.74	25.93	27.8	24.24	23.26	25.85	30.54	26.46	22.8	26.81	23.75	27.54	-1.18	0.342503	-1.04	1	-1.21	0.286762	1.13	0.561571	-1.03	0.939537	-1.16	0.508176	hypothetical protein				EHI_200760	EAL47290	XP_652677	XM_647585	109.t00011
109.m00105_x_at	65.24	56.42	81.49	73.71	72.18	77.21	71.37	57.5	78.44	79.87	65.31	66.94	74.34	64.06	74.24	-1.11	0.565421	1.04	1	-1.11	0.565795	1.16	0.460468	1	1	-1.16	0.513329	hypothetical protein				EHI_200760	EAL47290	XP_652677	XM_647585	109.t00011
109.m00106_at	282.64	184.68	315.97	335.58	295.36	301.97	243.56	259.33	228.91	265.16	202.04	254.55	310.48	251.32	230.61	-1.22	0.367868	1.01	1	1.1	0.681265	1.24	0.405695	1.35	0.275137	1.09	0.802591	short chain dehydrogenase family protein	GO:0016491-oxidoreductase activity	GO:0008152-metabolism	NA	EHI_200770	EAL47291	XP_652678	XM_647586	109.t00012
109.m00107_at	60.5	53.24	72.79	71.95	65.68	66.02	53.68	56.79	56.91	53.86	58.34	61.67	67.82	55.21	56.34	-1.1	0.482108	1.12	1	1.09	0.508491	1.23	0.163967	1.2	0.255815	-1.02	0.939199	Rab GTPase activating protein, putative				EHI_200780	EAL47292	XP_652679	XM_647587	109.t00013
109.m00108_at	20.96	26.5	31.87	24.55	23.58	22.64	24.99	20.87	23.58	19.07	21.99	26.06	23.58	22.83	21.46	1.11	0.6056	1.14	1	1.21	0.296572	1.03	0.930782	1.1	0.698918	1.06	0.831499	conserved hypothetical protein				EHI_200790	EAL47293	XP_652680	XM_647588	109.t00014
109.m00108_x_at	34.99	29.11	37.33	24.63	41.13	39.74	30.78	38.05	37.2	51.86	35.43	33.63	34.27	34.22	40.89	-1.02	0.974084	-1.02	1	-1.22	0.4698	1	1	-1.19	0.602808	-1.19	0.616145	conserved hypothetical protein				EHI_200790	EAL47293	XP_652680	XM_647588	109.t00014
109.m00109_at	2681.29	2411.3	2880.63	2975.63	2813.99	2935.8	2427.13	2520.7	2574.62	2771.66	2600.46	2650.7	2907.65	2473.47	2647.49	-1.1	0.342409	1.07	1	1	0.997579	1.18	0.140536	1.1	0.445089	-1.07	0.604456	hypothetical protein	GO:0004086-carbamoyl-phosphate synthase activity	NA	NA	EHI_200800	EAL47294	XP_652681	XM_647589	109.t00015
109.m00110_at	328.93	317.75	281.85	376.8	388.21	374.83	298.1	273.02	414.44	437.15	411.13	308.84	379.9	285.29	420.75	-1.23	0.0414405	1.08	1	-1.36	0.0121091	1.33	0.0195594	-1.11	0.392451	-1.47	0.0123099	hypothetical protein				EHI_200810	EAL47295	XP_652682	XM_647590	109.t00016
109.m00110_x_at	279.24	292.12	251.04	376.8	367.92	371.09	256.81	271.87	387.17	436.56	361.23	273.59	371.92	264.23	393.77	-1.36	0.0147574	1.04	1	-1.44	0.0102613	1.41	0.0160086	-1.06	0.696357	-1.49	0.0163061	hypothetical protein				EHI_200810	EAL47295	XP_652682	XM_647590	109.t00016
109.m00111_at	281.72	296.99	174.41	264.16	268.07	285.69	222.56	248.82	349.53	314.09	319.1	244.36	272.48	235.32	327.21	-1.12	0.636062	1.04	1	-1.34	0.183785	1.16	0.56899	-1.2	0.489323	-1.39	0.215395	ubiquitin carboxyl-terminal hydrolase, putative	GO:0004197-cysteine-type endopeptidase activity//GO:0004221-ubiquitin thiolesterase activity	GO:0006511-ubiquitin-dependent protein catabolism	NA	EHI_200820	EAL47296	XP_652683	XM_647591	109.t00017
109.m00111_x_at	293.9	335.36	196.61	290.86	289.42	304.08	200.11	256.87	374.96	317.1	314.44	268.6	294.71	226.72	334.38	-1.1	0.711375	1.18	1	-1.24	0.33436	1.3	0.287706	-1.13	0.663927	-1.47	0.161386	ubiquitin carboxyl-terminal hydrolase, putative	GO:0004197-cysteine-type endopeptidase activity//GO:0004221-ubiquitin thiolesterase activity	GO:0006511-ubiquitin-dependent protein catabolism	NA	EHI_200820	EAL47296	XP_652683	XM_647591	109.t00017
109.m00117_s_at	7300.29	7708.48	6873.99	6584.21	5603.46	6275.15	6401.58	6593.86	4947.46	5413.38	5682.19	7286.28	6140.38	6497.01	5338.95	1.19	0.108862	1.12	1	1.36	0.0180766	-1.06	0.691371	1.15	0.288735	1.22	0.147151	hypothetical protein				no direct link	EAL47302	XP_652689	XM_647597	109.t00023
109.UTR_m00098_x_at	4.54	4.85	4.81	4.52	4.54	4.54	4.12	4.54	4.54	4.12	4.54	4.73	4.53	4.32	4.39	1.04	0.662579	1.09	1	1.08	0.419867	1.05	0.690938	1.03	0.819069	-1.02	0.921996	protein phosphatase 2C, putative	GO:0003824-catalytic activity	NA	NA
109.UTR_m00099-a_x_at	102.45	107.38	77.34	99.49	100.23	79.11	100.17	96.12	115.37	114.89	133.41	94.75	92.4	98.13	120.93	1.03	0.92809	-1.04	1	-1.28	0.170497	-1.06	0.816651	-1.31	0.205572	-1.23	0.330158	cysteine protease 14-related
109.UTR_m00101_x_at	84.46	92.07	155.21	88.78	75.65	82.93	102.03	104.68	68.86	77.45	71.38	106.47	82.28	103.34	72.48	1.29	0.264333	1.03	1	1.47	0.121761	-1.26	0.395495	1.14	0.684662	1.43	0.227861	hypothetical protein	GO:0003682-chromatin binding	GO:0006333-chromatin assembly or disassembly	GO:0000785-chromatin//GO:0005634-nucleus
109.UTR_m00103-a_at	420.69	447.98	396.66	612.41	562.49	532.85	395.88	425.7	487.75	507.33	512.39	421.26	568.31	410.52	502.38	-1.35	0.0104768	1.03	1	-1.19	0.0938109	1.38	0.0127302	1.13	0.303063	-1.22	0.106227	patatin-like phospholipase, putative
109.UTR_m00103-b_x_at	14.67	12.58	15.28	21.23	18.08	19.46	11.51	14.17	15.28	17.24	15.53	14.13	19.55	12.77	15.99	-1.38	0.0286858	1.11	1	-1.13	0.378021	1.53	0.0161362	1.22	0.235098	-1.25	0.1888	patatin-like phospholipase, putative
109.UTR_m00105-a_at	12.29	9.79	13.35	13.35	23.41	13.35	10.89	13.99	14.58	10.89	15.06	11.71	16.1	12.34	13.37	-1.37	0.253115	-1.05	1	-1.14	0.663668	1.3	0.414471	1.2	0.612371	-1.08	0.864458	hypothetical protein
109.UTR_m00108-a_x_at	75.34	61.64	87.78	88.12	65.42	95.46	66.71	76.87	64.57	74.57	68.85	74.15	81.95	71.61	69.21	-1.11	0.644978	1.04	1	1.07	0.757179	1.14	0.577776	1.18	0.49535	1.03	0.927757	conserved hypothetical protein
109.UTR_m00110_x_at	94.64	94.21	94.64	98	94.64	98.2	81.8	86.33	94.64	100.1	94.64	94.5	96.93	84.04	96.42	-1.03	0.785958	1.12	1	-1.02	0.825168	1.15	0.103892	1.01	0.980855	-1.15	0.15903	hypothetical protein
109.UTR_m00112-a_x_at	5.34	4.18	4.31	4.24	5.09	4.24	4.89	4.25	4.26	4.12	8.27	4.58	4.5	4.56	5.25	1.02	0.981483	1	1	-1.15	0.66268	-1.01	0.998175	-1.17	0.69186	-1.15	0.737211	hypothetical protein
109.UTR_m00114-a_x_at	149.92	172.52	72.62	140.92	157.3	156.98	152.18	152.37	212.45	204.11	219.58	123.38	151.53	152.28	211.95	-1.23	0.526451	-1.23	1	-1.72	0.105969	-1	1	-1.4	0.387123	-1.39	0.407708	40S ribosomal protein S5, putative	GO:0003735-structural constituent of ribosome	GO:0006412-protein biosynthesis	GO:0005622-intracellular//GO:0005840-ribosome//GO:0015935-small ribosomal subunit
109.UTR_m00114-b_x_at	5.39	6.06	5.39	5.47	6.64	5.39	5.48	5.39	7.67	5.39	5.39	5.6	5.8	5.43	6.06	-1.04	0.886122	1.03	1	-1.08	0.675562	1.07	0.79599	-1.04	0.878038	-1.12	0.647075	40S ribosomal protein S5, putative	GO:0003735-structural constituent of ribosome	GO:0006412-protein biosynthesis	GO:0005622-intracellular//GO:0005840-ribosome//GO:0015935-small ribosomal subunit
109.UTR_m00115_x_at	4.93	6.89	4.83	4.93	4.93	5.09	5.1	5.22	4.9	4.93	4.93	5.47	4.98	5.16	4.92	1.1	0.544673	1.06	1	1.11	0.484843	-1.04	0.897209	1.01	0.973611	1.05	0.847585	DNA mismatch repair protein mutL, putative
109.UTR_m00118_x_at	6.25	10.73	6.12	6.71	6.53	8.4	5.08	5.34	6.46	6.1	6.28	7.43	7.17	5.21	6.28	1.04	0.92538	1.43	1	1.18	0.489938	1.38	0.226283	1.14	0.673242	-1.21	0.546629	Signal recognition particle receptor alpha subunit, putative	GO:0003723-RNA binding//GO:0005524-ATP binding//GO:0005525-GTP binding	GO:0006614-SRP-dependent cotranslational protein-membrane targeting	GO:0005786-signal recognition particle (sensu Eukaryota)
11.m00308_at	32.46	32.55	24.93	46.64	44.59	37.17	25.32	32.23	40.62	22.94	28.76	29.76	42.6	28.57	29.93	-1.43	0.143548	1.04	1	-1.01	0.990905	1.49	0.150106	1.42	0.249136	-1.05	0.92105	hypothetical protein	GO:0004672-protein kinase activity//GO:0004674-protein serine/threonine kinase activity//GO:0005524-ATP binding	GO:0006468-protein amino acid phosphorylation	NA	EHI_125810	EAL51098	XP_656497	XM_651405	11.t00001
11.m00309_at	141.15	157.14	84.24	214.51	208.53	188.72	143.66	138.64	190.31	157.6	151.92	123.17	203.62	141.13	165.78	-1.65	0.048807	-1.15	1	-1.35	0.240103	1.44	0.177994	1.23	0.503066	-1.17	0.627175	protein kinase, putative	GO:0004672-protein kinase activity//GO:0004674-protein serine/threonine kinase activity//GO:0005524-ATP binding	GO:0006468-protein amino acid phosphorylation	NA	EHI_125820	EAL51099	XP_656496	XM_651404	11.t00002
11.m00311_at	121.54	105.73	96.17	212.41	215.83	225.14	103.85	141.1	213.02	224.98	216.94	107.31	217.73	121.05	218.26	-2.03	0.00162152	-1.13	1	-2.03	0.00238649	1.8	0.00621578	-1	0.999664	-1.8	0.0123801	double-strand break repair protein, putative	GO:0004672-protein kinase activity//GO:0005524-ATP binding	GO:0006468-protein amino acid phosphorylation	NA	EHI_125910	EAL51100	XP_656485	XM_651393	11.t00003
11.m00311_x_at	164.72	208.08	132.61	318.29	314.75	322.81	170.1	207.2	325.16	293.26	321.18	165.64	318.6	187.74	312.87	-1.92	0.00531701	-1.13	1	-1.89	0.00839572	1.7	0.0198984	1.02	0.965743	-1.67	0.0369719	double-strand break repair protein, putative	GO:0004672-protein kinase activity//GO:0005524-ATP binding	GO:0006468-protein amino acid phosphorylation	NA	EHI_125910	EAL51100	XP_656485	XM_651393	11.t00003
11.m00312_s_at	5.28	5.13	4.76	6.6	5.13	5.13	5.13	4.96	5.13	5.13	5.13	5.05	5.58	5.04	5.13	-1.1	0.429594	1	1	-1.02	0.930081	1.11	0.488658	1.09	0.596759	-1.02	0.95129	protein kinase with ankyrin repeats, putative	GO:0004672-protein kinase activity//GO:0005524-ATP binding	GO:0006468-protein amino acid phosphorylation	NA	no direct link	EAL51101	XP_656484	XM_651392	11.t00004
11.m00315_at	158.08	153.62	171.92	153.02	158.42	147.97	130.61	144.33	154.62	169.41	137.88	161.02	153.07	137.3	153.43	1.05	0.686053	1.17	1	1.05	0.693555	1.11	0.396419	-1	0.999333	-1.12	0.4379	zinc-containing alcohol dehydrogenase, putative	GO:0008270-zinc ion binding//GO:0016491-oxidoreductase activity	NA	NA	EHI_042260	EAL51149	XP_656535	XM_651443	11.t00007
11.m00315_x_at	159.36	167.88	176.87	168.39	152.29	162.61	106.28	136.93	149.27	155.9	152.16	167.88	160.96	120.64	152.42	1.04	0.766257	1.39	0.829284	1.1	0.428968	1.33	0.0431756	1.06	0.74129	-1.26	0.123176	zinc-containing alcohol dehydrogenase, putative	GO:0008270-zinc ion binding//GO:0016491-oxidoreductase activity	NA	NA	EHI_042260	EAL51149	XP_656535	XM_651443	11.t00007
11.m00316_at	2454.78	2313.31	3182.46	2224.52	2213.87	2381.21	2449.78	2509.54	2132.98	2287.37	2209.52	2624.24	2271.93	2479.48	2209.06	1.16	0.28163	1.06	1	1.19	0.22046	-1.09	0.604019	1.03	0.906378	1.12	0.51315	Rab family GTPase	GO:0005524-ATP binding//GO:0005525-GTP binding	GO:0007264-small GTPase mediated signal transduction	NA	EHI_042250	EAL51150	XP_656536	XM_651444	11.t00008
11.m00316_x_at	1976.68	1869.95	2562.55	1752.56	1759.71	1905.95	1978.46	2071.64	1744.54	1908.71	1777.87	2115.82	1804.71	2024.51	1809.01	1.17	0.241362	1.05	1	1.17	0.271677	-1.12	0.476298	-1	0.999664	1.12	0.531318	Rab family GTPase	GO:0005524-ATP binding//GO:0005525-GTP binding	GO:0007264-small GTPase mediated signal transduction	NA	EHI_042250	EAL51150	XP_656536	XM_651444	11.t00008
11.m00317_at	129.04	129.11	227.55	115.73	129.32	129.17	157.2	162.57	126.68	108.03	123.19	155.93	124.57	159.87	119.02	1.25	0.333359	-1.03	1	1.31	0.263713	-1.28	0.348146	1.05	0.914988	1.34	0.316	ribonuclease, putative				EHI_042240	EAL51151	XP_656537	XM_651445	11.t00009
11.m00317_x_at	59.6	48.06	100.92	50.74	44.6	50.9	68.86	66.5	44.1	50.63	50.85	66.12	48.65	67.67	48.42	1.36	0.243003	-1.02	1	1.37	0.258368	-1.39	0.269934	1	0.999664	1.4	0.318447	ribonuclease, putative				EHI_042240	EAL51151	XP_656537	XM_651445	11.t00009
11.m00318_at	142.44	130.15	131.48	169.75	188.22	184.51	129.8	126.13	173.49	188.43	148.07	134.58	180.65	127.95	169.16	-1.34	0.0233908	1.05	1	-1.26	0.0735398	1.41	0.0205457	1.07	0.671835	-1.32	0.0692883	protein phosphatase, putative	GO:0003824-catalytic activity	NA	NA	EHI_042230	EAL51152	XP_656538	XM_651446	11.t00010
11.m00320_at	193.61	126.71	209.48	63.73	82.78	64.94	84.68	121.96	71.88	54.04	79.96	172.57	69.97	101.63	67.72	2.47	0.00788063	1.7	0.997932	2.55	0.00992713	-1.45	0.223793	1.03	0.955399	1.5	0.241132	hypothetical protein				EHI_042220	EAL51154	XP_656540	XM_651448	11.t00012
11.m00321_at	119.43	132.97	63.51	69.77	79.65	68.35	66.19	68.4	122.51	110.55	114.1	100.29	72.42	67.29	115.61	1.38	0.23002	1.49	1	-1.15	0.626462	1.08	0.874686	-1.6	0.175178	-1.72	0.122737	hypothetical protein				EHI_042210	EAL51155	XP_656541	XM_651449	11.t00013
11.m00321_x_at	161.99	144.49	92.12	121.02	105.34	102.71	101.37	88.34	167.72	169.06	157.05	129.19	109.4	94.63	164.52	1.18	0.45729	1.37	1	-1.27	0.286427	1.16	0.592363	-1.5	0.139738	-1.74	0.0594684	hypothetical protein				EHI_042210	EAL51155	XP_656541	XM_651449	11.t00013
11.m00322_at	78.06	76.5	70.28	80.31	82.54	85.82	52.74	61.15	69.17	70.85	60.21	74.87	82.86	56.79	66.58	-1.11	0.36091	1.32	0.831431	1.12	0.305521	1.46	0.0117551	1.24	0.123353	-1.17	0.252977	hypothetical protein				EHI_042200	EAL51156	XP_656542	XM_651450	11.t00014
11.m00323_at	1377.49	1241.7	1869.71	1402.83	1370.51	1601.75	1862.86	1599.3	1204.71	1260.94	1285.49	1473.31	1454.88	1726.06	1249.92	1.01	0.973887	-1.17	1	1.18	0.356831	-1.19	0.387243	1.16	0.483449	1.38	0.139876	hypothetical protein				EHI_042190	EAL51157	XP_656543	XM_651451	11.t00015
11.m00323_x_at	529.8	487.98	747.31	561.22	534.8	598.48	720.43	598.41	461.66	494.89	519.41	578.1	564.23	656.59	491.41	1.02	0.937304	-1.14	1	1.18	0.385147	-1.16	0.474796	1.15	0.548427	1.34	0.205094	hypothetical protein				EHI_042190	EAL51157	XP_656543	XM_651451	11.t00015
11.m00327_at	77.35	85.6	45.19	114.57	100.52	72.37	54.48	73.91	72.83	93.27	75.85	66.88	94.11	63.46	80.17	-1.41	0.261296	1.05	1	-1.2	0.573353	1.48	0.252025	1.17	0.69908	-1.26	0.565701	protein kinase, putative	GO:0004672-protein kinase activity//GO:0004674-protein serine/threonine kinase activity//GO:0005524-ATP binding	GO:0006468-protein amino acid phosphorylation	NA	EHI_042150	EAL51161	XP_656547	XM_651455	11.t00019
11.m00327_s_at	615.97	638.66	281.42	730.55	738.95	692.05	537.04	533.98	539.74	547.54	542.9	480.17	720.22	535.5	543.38	-1.5	0.182119	-1.12	1	-1.13	0.716377	1.34	0.404204	1.33	0.468407	-1.01	0.98747	protein kinase, putative	GO:0004672-protein kinase activity//GO:0004674-protein serine/threonine kinase activity//GO:0005524-ATP binding	GO:0006468-protein amino acid phosphorylation	NA	EHI_042150	EAL51161	XP_656547	XM_651455	11.t00019
11.m00327_x_at	70.92	66.82	32.27	102.78	82.15	69.58	57.82	68.43	57.18	75.79	51.49	53.48	83.75	62.9	60.65	-1.57	0.190321	-1.18	1	-1.13	0.746153	1.33	0.483137	1.38	0.46072	1.04	0.962958	protein kinase, putative	GO:0004672-protein kinase activity//GO:0004674-protein serine/threonine kinase activity//GO:0005524-ATP binding	GO:0006468-protein amino acid phosphorylation	NA	EHI_042150	EAL51161	XP_656547	XM_651455	11.t00019
11.m00328_at	281.5	308.95	238	160.63	193.49	173.54	293.58	320.97	270.2	255.42	266.26	274.56	175.37	306.97	263.88	1.57	0.00682154	-1.12	1	1.04	0.795054	-1.75	0.00495891	-1.5	0.0436405	1.16	0.363202	aldehyde dehydrogenase 1, putative	GO:0016491-oxidoreductase activity	GO:0008152-metabolism	NA	EHI_042140	EAL51162	XP_656548	XM_651456	11.t00020
11.m00329_at	13.56	12.59	13.43	13.67	13.3	13.68	12.63	13.65	15.28	13.98	13.82	13.19	13.55	13.13	14.34	-1.03	0.801102	1	1	-1.09	0.355103	1.03	0.812643	-1.06	0.617718	-1.09	0.434055	hypothetical protein				EHI_042130	EAL51163	XP_656549	XM_651457	11.t00021
11.m00329_x_at	19.81	20.71	18.52	19.89	19.59	18.58	20.02	21.11	19.74	21.75	20.65	19.66	19.35	20.56	20.7	1.02	0.908124	-1.05	1	-1.05	0.586558	-1.06	0.586569	-1.07	0.558176	-1.01	0.975545	hypothetical protein				EHI_042130	EAL51163	XP_656549	XM_651457	11.t00021
11.m00330_at	108.52	86.54	135.71	169.16	142.15	134.03	156.48	124.08	127.72	95.42	114.79	108.42	147.71	139.34	111.84	-1.36	0.148485	-1.29	1	-1.03	0.912913	1.06	0.87372	1.32	0.296315	1.25	0.429956	inositol 1,3,4-trisphosphate 5 6-kinase				EHI_042120	EAL51164	XP_656550	XM_651458	11.t00022
11.m00331_at	86.79	96.84	79.27	81.82	94.65	81.3	71.4	80.17	81.64	84.47	82	87.34	85.71	75.66	82.69	1.02	0.91996	1.15	1	1.06	0.668685	1.13	0.352554	1.04	0.843784	-1.09	0.568863	hypothetical protein				EHI_042110	EAL51165	XP_656551	XM_651459	11.t00023
11.m00331_x_at	80.79	98.49	78.46	66.64	89.4	80.19	75.31	79.59	94.35	62.12	66.93	85.47	78.18	77.42	73.2	1.09	0.700136	1.1	1	1.17	0.460961	1.01	0.996456	1.07	0.832752	1.06	0.869871	hypothetical protein				EHI_042110	EAL51165	XP_656551	XM_651459	11.t00023
11.m00332_at	8.05	7.61	7.85	12.84	9.54	8.24	7.72	7.13	10.15	7.46	7.94	7.84	10.03	7.42	8.44	-1.28	0.200809	1.06	1	-1.08	0.733186	1.35	0.167639	1.19	0.48174	-1.14	0.627581	hypothetical protein				EHI_042100	EAL51166	XP_656552	XM_651460	11.t00024
11.m00332_x_at	10.78	8	10.65	18.55	20.6	11.93	7.4	8.66	11.14	10.67	10.77	9.72	16.58	8	10.86	-1.71	0.0342298	1.22	1	-1.12	0.659596	2.07	0.0166811	1.53	0.149562	-1.36	0.300098	hypothetical protein				EHI_042100	EAL51166	XP_656552	XM_651460	11.t00024
11.m00336_at	422.5	469.07	301.27	310.47	298.6	302.35	436.9	445.97	309.72	337.9	357.45	390.85	303.76	441.41	334.44	1.29	0.139995	-1.13	1	1.17	0.382786	-1.45	0.06282	-1.1	0.674829	1.32	0.20366	haloacid dehalogenase-like hydrolase				EHI_041960	EAL51140	XP_656526	XM_651434	11.t00028
11.m00337_at	974.34	1179.31	758.57	1097.28	1107.4	1106.94	1014.49	1004.56	1006.25	957.04	1026.04	955.24	1103.86	1009.51	996.02	-1.16	0.370024	-1.06	1	-1.04	0.826948	1.09	0.672855	1.11	0.624197	1.01	0.972436	vacuolar protein sorting 35, putative				EHI_041950	EAL51141	XP_656527	XM_651435	11.t00029
11.m00338_at	637.08	486.25	963.39	824.23	769.22	809.64	702.41	618.85	680.35	708.19	618.16	668.27	800.69	659.31	667.82	-1.2	0.464323	1.01	1	1	1	1.21	0.497873	1.2	0.556697	-1.01	0.98508	hypothetical protein				EHI_041940	EAL51142	XP_656528	XM_651436	11.t00030
11.m00338_x_at	400.79	295.91	693.96	499.64	487.95	507.71	452.1	430.12	449.18	464.72	409.44	434.98	498.37	440.97	440.49	-1.15	0.676634	-1.01	1	-1.01	0.978787	1.13	0.769258	1.13	0.765995	1	1	hypothetical protein				EHI_041940	EAL51142	XP_656528	XM_651436	11.t00030
11.m00349_at	29.69	37.51	18.34	29.32	42.88	32.88	14.34	29.31	29.68	31.99	36.35	27.34	34.58	20.5	32.56	-1.26	0.54017	1.33	1	-1.19	0.65761	1.69	0.19989	1.06	0.934449	-1.59	0.31596	protein kinase, putative				no direct link	EAL51138	XP_656524	XM_651432	11.t00041
11.m00351_at	392.93	456.86	170.16	227.6	255.41	212.2	371.85	263.76	543.46	352.96	494.38	312.6	231.06	313.17	456.02	1.35	0.459421	-1	1	-1.46	0.362445	-1.36	0.526027	-1.97	0.175719	-1.46	0.467466	hypothetical protein				EHI_125900	EAL51102	XP_656486	XM_651394	11.t00043
11.m00352_at	122.41	82.98	200.14	218.65	222.21	227.09	150.52	135.82	221.28	223.2	215.61	126.68	222.62	142.98	220.01	-1.76	0.0643341	-1.13	1	-1.74	0.0849205	1.56	0.17991	1.01	0.992089	-1.54	0.247533	hypothetical protein				EHI_125890	EAL51103	XP_656487	XM_651395	11.t00044
11.m00352_x_at	112.93	92.39	207.12	232.37	239.15	269.53	144.37	150.35	244.95	241.09	205.98	129.28	246.5	147.33	229.98	-1.91	0.0383752	-1.14	1	-1.78	0.0720586	1.67	0.119564	1.07	0.886291	-1.56	0.226733	hypothetical protein				EHI_125890	EAL51103	XP_656487	XM_651395	11.t00044
11.m00356_at	68.88	72.23	62.27	94.01	88.38	89.41	67.69	75.89	77.81	80.31	64.8	67.66	90.57	71.67	73.98	-1.34	0.0286858	-1.06	1	-1.09	0.477464	1.26	0.0928372	1.22	0.184928	-1.03	0.878622	hypothetical protein				EHI_125870	EAL51106	XP_656491	XM_651399	11.t00048
11.m00357_at	151.34	129.5	246.49	151.17	160.25	149.91	151.33	151.3	152.62	153.05	129.84	169.05	153.71	151.32	144.75	1.1	0.729493	1.12	1	1.17	0.528859	1.02	0.988544	1.06	0.87568	1.05	0.921303	hypothetical protein				EHI_125860	EAL51107	XP_656492	XM_651400	11.t00049
11.m00357_x_at	158.06	130.48	249.92	144.47	147.39	151.7	154.56	156.92	141.96	137.23	135.47	172.74	147.82	155.74	138.19	1.17	0.50973	1.11	1	1.25	0.344243	-1.05	0.899563	1.07	0.849195	1.13	0.714041	hypothetical protein				EHI_125860	EAL51107	XP_656492	XM_651400	11.t00049
11.m00358_at	156.46	134.96	141.38	124.32	121.21	121.62	137.23	126.51	116.36	93.82	111.17	143.99	122.37	131.76	106.67	1.18	0.156966	1.09	1	1.35	0.0295179	-1.08	0.612501	1.15	0.340549	1.24	0.151336	protein kinase, putative	GO:0004672-protein kinase activity//GO:0004674-protein serine/threonine kinase activity//GO:0005524-ATP binding	GO:0006468-protein amino acid phosphorylation	NA	EHI_125850	EAL51108	XP_656493	XM_651401	11.t00050
11.m00358_x_at	64.7	68.29	55.57	55.78	53.72	50.49	52.3	55.95	50.04	54.78	52.49	62.62	53.28	54.09	52.4	1.18	0.139856	1.16	1	1.2	0.128525	-1.02	0.953273	1.02	0.940068	1.03	0.863043	protein kinase, putative	GO:0004672-protein kinase activity//GO:0004674-protein serine/threonine kinase activity//GO:0005524-ATP binding	GO:0006468-protein amino acid phosphorylation	NA	EHI_125850	EAL51108	XP_656493	XM_651401	11.t00050
11.m00359_at	7099.38	6646.23	7825.34	7613.25	7516.44	8085.58	7097.5	6697.65	6229.84	6967.94	6483.58	7174.08	7734.48	6894.68	6553.38	-1.08	0.464887	1.04	1	1.09	0.38547	1.12	0.313177	1.18	0.188753	1.05	0.729204	peptidyl-prolyl cis-trans isomerase, putative	NA	GO:0006457-protein folding	NA	EHI_125840	EAL51109	XP_656494	XM_651402	11.t00051
11.m00360_at	1561.93	1370.68	2023.62	2500.48	2532.07	2445	1507.86	1482.84	1904.23	1931.79	1933.31	1630.21	2492.26	1495.3	1923.07	-1.53	0.0137127	1.09	1	-1.18	0.277465	1.67	0.0110846	1.3	0.159294	-1.29	0.175405	heat shock protein, Hsp20 family				EHI_125830	EAL51110	XP_656495	XM_651403	11.t00052
11.m00360_x_at	1766.94	1541.04	2133.8	2565.29	2505.76	2583.57	1545.93	1581.3	1975.59	1965.58	1961.08	1797.75	2551.32	1563.52	1967.41	-1.42	0.0166903	1.15	1	-1.09	0.49475	1.63	0.0073973	1.3	0.115154	-1.26	0.155207	heat shock protein, Hsp20 family				EHI_125830	EAL51110	XP_656495	XM_651403	11.t00052
11.m00362_at	665.13	946.51	262.79	260.29	345.73	296.39	612.87	659.35	490.58	386.47	513.85	548.97	298.78	635.68	460.14	1.84	0.174418	-1.16	1	1.19	0.725523	-2.13	0.138637	-1.54	0.449882	1.38	0.594499	chaperonin-containing TCP-1, zeta subunit, putative				no direct link	EAL51111	XP_656498	XM_651406	11.t00054
11.m00363_at	190.12	220.49	182.62	181.08	182.51	170.85	235.71	220.84	159.08	166.6	158.52	197.09	178.07	228.16	161.36	1.11	0.316923	-1.16	1	1.22	0.0736054	-1.28	0.0431756	1.1	0.442386	1.41	0.0213064	sphingomyelinase C, putative				EHI_125790	EAL51112	XP_656499	XM_651407	11.t00055
11.m00363_x_at	363.83	417.76	400.12	367.2	348.01	342.49	442.94	432.56	288.64	328.88	283.61	393.25	352.41	437.72	299.71	1.12	0.278264	-1.11	1	1.31	0.0261313	-1.24	0.0678078	1.18	0.205555	1.46	0.0160852	sphingomyelinase C, putative				EHI_125790	EAL51112	XP_656499	XM_651407	11.t00055
11.m00365_at	33.5	30.97	25.86	31.52	41.56	34.41	30.29	37.64	39.16	32.71	33.94	29.94	35.59	33.76	35.16	-1.19	0.308335	-1.13	1	-1.17	0.364692	1.05	0.849793	1.01	0.979616	-1.04	0.891551	conserved hypothetical protein				EHI_125770	EAL51114	XP_656501	XM_651409	11.t00057
11.m00366_at	190.37	170.59	195.39	222.31	206.64	228.02	157.77	155.74	207.14	220.32	213.5	185.13	218.8	156.75	213.59	-1.18	0.0789896	1.18	1	-1.15	0.146773	1.4	0.00989726	1.02	0.872452	-1.36	0.0230627	hypothetical protein	GO:0003774-motor activity	NA	GO:0016459-myosin	EHI_125760	EAL51115	XP_656502	XM_651410	11.t00058
11.m00366_x_at	233.13	228.11	244.93	254.4	231.44	239.99	194.3	201.27	237.82	238.53	230.7	235.28	241.76	197.75	235.65	-1.03	0.786562	1.19	0.961185	-1	0.993271	1.22	0.0427147	1.03	0.8408	-1.19	0.0995672	hypothetical protein	GO:0003774-motor activity	NA	GO:0016459-myosin	EHI_125760	EAL51115	XP_656502	XM_651410	11.t00058
11.m00367_at	55.76	66.21	86.14	83.9	74.78	81.16	81.25	61.04	73.77	88.19	72.53	68.26	79.85	70.42	77.85	-1.17	0.438625	-1.03	1	-1.14	0.526099	1.13	0.617509	1.03	0.952305	-1.11	0.729937	hypothetical protein				EHI_125750	EAL51116	XP_656503	XM_651411	11.t00059
11.m00367_x_at	62.44	60.67	98.68	99.45	88.6	92.84	84.24	72.87	87.01	89.38	81.3	72.04	93.53	78.35	85.83	-1.3	0.189386	-1.09	1	-1.19	0.39932	1.19	0.450523	1.09	0.764087	-1.1	0.760546	hypothetical protein				EHI_125750	EAL51116	XP_656503	XM_651411	11.t00059
11.m00368_at	661.81	664.47	412.19	920.19	870.22	760.55	591.61	637.01	692.76	752.05	634.95	565.94	847.64	613.89	691.6	-1.5	0.0620824	-1.08	1	-1.22	0.355713	1.38	0.169066	1.23	0.439801	-1.13	0.686285	oxidoreductase, putative	GO:0016491-oxidoreductase activity	GO:0006118-electron transport//GO:0008152-metabolism	NA	EHI_125740	EAL51117	XP_656504	XM_651412	11.t00060
11.m00369_at	29.23	18.14	25.96	40.63	44.02	29.38	29.89	28.85	29.21	49.27	30.21	23.97	37.46	29.37	35.16	-1.56	0.124983	-1.23	1	-1.47	0.207915	1.28	0.478631	1.07	0.901268	-1.2	0.656863	hypothetical protein	GO:0005351-sugar porter activity	GO:0009401-phosphoenolpyruvate-dependent sugar phosphotransferase system	NA	EHI_125730	EAL51118	XP_656505	XM_651413	11.t00061
11.m00369_x_at	28.23	21.46	33.76	54.56	37.38	40.71	28.78	30.78	42.25	36.05	28.78	27.35	43.63	29.76	35.26	-1.6	0.062575	-1.09	1	-1.29	0.311931	1.47	0.159921	1.24	0.485975	-1.18	0.604017	hypothetical protein	GO:0005351-sugar porter activity	GO:0009401-phosphoenolpyruvate-dependent sugar phosphotransferase system	NA	EHI_125730	EAL51118	XP_656505	XM_651413	11.t00061
11.m00370_at	3980.89	3551.15	4414.63	4066.32	3721.74	3897.22	4289.81	4000.08	3076.72	3763.91	3537.83	3966.56	3892.55	4142.41	3447.37	1.02	0.926987	-1.04	1	1.15	0.280242	-1.06	0.715406	1.13	0.440762	1.2	0.245689	hypothetical protein				EHI_125720	EAL51119	XP_656506	XM_651414	11.t00062
11.m00371_x_at	836.05	677.3	1190.39	1126.8	1154.31	1241.11	909.62	1014.66	916.62	1026.47	884.14	876.8	1173.08	960.7	940.48	-1.34	0.158316	-1.1	1	-1.07	0.769427	1.22	0.407576	1.25	0.39563	1.02	0.964358	hypothetical protein				no direct link	EAL51120	XP_656507	XM_651415	11.t00063
11.m00372_at	457.57	425.63	437.14	562.68	492.39	560.02	364.35	438.64	461.35	522.86	468	439.92	537.35	399.77	483.3	-1.22	0.08931	1.1	1	-1.1	0.431158	1.34	0.03649	1.11	0.469128	-1.21	0.196986	hypothetical protein				EHI_125710	EAL51121	XP_656508	XM_651416	11.t00064
11.m00372_x_at	495.14	431.28	458.21	584.21	519.87	558.12	389.25	472.36	523.17	493.01	472.33	460.81	553.43	428.79	495.74	-1.2	0.113874	1.07	1	-1.08	0.545317	1.29	0.0602452	1.12	0.450828	-1.16	0.320897	hypothetical protein				EHI_125710	EAL51121	XP_656508	XM_651416	11.t00064
11.m00374_at	209.19	215.35	281.36	273.69	233.42	260.32	250.72	234.13	220.39	241.77	223.83	233.16	255.25	242.29	228.47	-1.09	0.546984	-1.04	1	1.02	0.914203	1.05	0.807313	1.12	0.54199	1.06	0.787108	hypothetical protein				EHI_125690	EAL51123	XP_656510	XM_651418	11.t00066
11.m00375_at	77.61	93.49	56.76	103.4	116.69	99.88	72.86	92.06	132.24	126.68	97.04	74.4	106.42	81.9	117.58	-1.43	0.11461	-1.1	1	-1.58	0.0678163	1.3	0.307473	-1.1	0.755926	-1.44	0.208221	exocyst complex component sec15, putative				EHI_125680	EAL51124	XP_656511	XM_651419	11.t00067
11.m00375_x_at	106.61	103.43	62.55	123.39	128.67	111.82	83.14	101.55	141.48	135.18	114.9	88.35	121.09	91.88	130.01	-1.37	0.168467	-1.04	1	-1.47	0.118449	1.32	0.289446	-1.07	0.842539	-1.41	0.234623	exocyst complex component sec15, putative				EHI_125680	EAL51124	XP_656511	XM_651419	11.t00067
11.m00376_at	62.92	58.6	36.38	49.47	50.41	53.82	48.06	52.33	46.69	47.94	45.83	51.19	51.2	50.15	46.81	-1	1	1.02	1	1.09	0.69764	1.02	0.97294	1.09	0.762579	1.07	0.840285	DnaJ family protein	GO:0031072-heat shock protein binding//GO:0051082-unfolded protein binding	GO:0006457-protein folding	NA	EHI_125670	EAL51125	XP_656512	XM_651420	11.t00068
11.m00377_at	1219.73	1352.52	818.29	1628.21	1718.3	1656.24	1179.52	1340.68	1698.77	1820.6	1612.94	1105.19	1667.16	1257.52	1708.66	-1.51	0.0450865	-1.14	1	-1.55	0.0472357	1.33	0.194227	-1.02	0.952428	-1.36	0.213081	acid sphingomyelinase-like phosphodiesterase, putative	GO:0016787-hydrolase activity	NA	NA	EHI_125660	EAL51126	XP_656513	XM_651421	11.t00069
11.m00377_x_at	1424.27	1516.38	994.34	1992.42	2098.35	1961.56	1413.33	1685.26	1912.05	2045.33	1819.49	1290.16	2016.6	1543.31	1923.41	-1.56	0.023939	-1.2	1	-1.49	0.0472231	1.31	0.179471	1.05	0.868598	-1.25	0.328237	acid sphingomyelinase-like phosphodiesterase, putative	GO:0016787-hydrolase activity	NA	NA	EHI_125660	EAL51126	XP_656513	XM_651421	11.t00069
11.m00378_at	2356.86	2874.38	896.62	838.51	1478.33	792.99	1986.24	2235.74	2456.2	1665.78	2537.43	1824.58	994.3	2107.3	2181.51	1.84	0.209125	-1.15	1	-1.2	0.744442	-2.12	0.17073	-2.19	0.201037	-1.04	0.97821	PIWI-related protein				EHI_125650	EAL51127	XP_656514	XM_651422	11.t00070
11.m00378_x_at	1905.47	2352.29	700.09	654.31	1134.4	615.95	1519.2	1744.66	1982.78	1310.54	2064.81	1464.02	770.37	1628.03	1750.66	1.9	0.197695	-1.11	1	-1.2	0.753891	-2.11	0.184313	-2.27	0.19312	-1.08	0.945159	PIWI-related protein				EHI_125650	EAL51127	XP_656514	XM_651422	11.t00070
11.m00379_at	1487.24	1442.07	2275.56	1459.16	1412.79	1519.2	1571.94	1436.87	1164.72	1253.19	1146.45	1696.23	1463.07	1502.89	1187.22	1.16	0.431796	1.13	1	1.43	0.0774178	-1.03	0.948451	1.23	0.365672	1.27	0.313889	hypothetical protein				EHI_125630	EAL51128	XP_656515	XM_651423	11.t00071
11.m00380_at	270.71	247.52	295.84	193.02	208.41	211.95	365.13	256.13	207.52	181.83	225.15	270.64	204.29	305.81	204.05	1.32	0.0921785	-1.13	1	1.33	0.110737	-1.5	0.0423469	1	1	1.5	0.0646475	conserved hypothetical protein				EHI_125620	EAL51129	XP_656516	XM_651424	11.t00072
11.m00380_x_at	168.81	191.9	198.76	145.1	151.46	139.2	219.57	200.56	160.05	137.49	154.57	186.04	145.17	209.85	150.39	1.28	0.0371363	-1.13	1	1.24	0.0785017	-1.45	0.0131846	-1.04	0.836342	1.4	0.0317542	conserved hypothetical protein				EHI_125620	EAL51129	XP_656516	XM_651424	11.t00072
11.m00382_at	66.58	78.39	86.26	79.79	79.98	76.83	64.77	56.29	63.62	47.95	53.09	76.64	78.85	60.38	54.51	-1.03	0.899616	1.27	1	1.41	0.0466568	1.31	0.119972	1.45	0.0726795	1.11	0.618455	hypothetical protein				EHI_125610	EAL51131	XP_656518	XM_651426	11.t00074
11.m00383_at	724.88	671.87	1142.33	690.11	624.2	699.85	942.32	810.24	524.12	598.79	594.86	822.46	670.53	873.79	571.53	1.23	0.337306	-1.06	1	1.44	0.111798	-1.3	0.269934	1.17	0.557747	1.53	0.119821	hypothetical protein				EHI_125600	EAL51132	XP_656519	XM_651427	11.t00075
11.m00385_at	207.24	220.34	269.73	299.78	263.06	273.21	228.45	220.52	251.78	268.16	233.47	230.94	278.26	224.45	250.74	-1.2	0.148032	1.03	1	-1.09	0.544209	1.24	0.141765	1.11	0.527953	-1.12	0.515059	metal dependent hydrolase, putative				EHI_125880	EAL51133	XP_656488	XM_651396	11.t00077
11.m00385_x_at	259.73	276.49	372.71	355.94	348.7	362.83	287.41	242.19	290.18	301.25	284.88	299.13	355.78	263.83	292.02	-1.19	0.258606	1.13	1	1.02	0.905356	1.35	0.0922064	1.22	0.301285	-1.11	0.631402	metal dependent hydrolase, putative				EHI_125880	EAL51133	XP_656488	XM_651396	11.t00077
11.m00386_s_at	245.71	244.8	206.16	192.73	186.08	182.46	185.12	197.48	133.75	163.25	138.41	231.46	187.04	191.2	144.58	1.24	0.0836293	1.21	1	1.6	0.0061034	-1.02	0.928439	1.29	0.102946	1.32	0.0783909	hypothetical protein				no direct link	EAL51148	XP_656534	XM_651442	11.t00078
11.UTR_m00309_x_at	4.12	4.12	4.12	5.03	4.12	4.55	4.12	4.12	4.33	4.47	4.25	4.12	4.55	4.12	4.35	-1.1	0.300164	1	1	-1.06	0.600295	1.1	0.369113	1.05	0.731806	-1.06	0.697139	protein kinase, putative	GO:0004672-protein kinase activity//GO:0004674-protein serine/threonine kinase activity//GO:0005524-ATP binding	GO:0006468-protein amino acid phosphorylation	NA
11.UTR_m00312-a_x_at	187.29	135.3	147.65	147.02	172.44	188.95	147.02	136.11	132.42	141.91	126.3	155.24	168.57	141.46	133.39	-1.09	0.638036	1.1	1	1.16	0.359947	1.19	0.335643	1.26	0.238369	1.06	0.816665	protein kinase with ankyrin repeats, putative	GO:0004672-protein kinase activity//GO:0005524-ATP binding	GO:0006468-protein amino acid phosphorylation	NA
11.UTR_m00312-b_x_at	130.55	159.16	92.22	236.9	199.07	192.47	178.18	151.92	203.33	170.74	260.76	124.21	208.6	164.52	208.41	-1.68	0.0491205	-1.32	1	-1.68	0.0631381	1.27	0.414784	1	1	-1.27	0.46752	protein kinase with ankyrin repeats, putative	GO:0004672-protein kinase activity//GO:0005524-ATP binding	GO:0006468-protein amino acid phosphorylation	NA
11.UTR_m00313_x_at	5.33	5.34	5.33	5.33	5.87	5.37	4.92	4.95	5.33	6.11	6.88	5.33	5.52	4.93	6.08	-1.04	0.806901	1.08	1	-1.14	0.268124	1.12	0.388915	-1.1	0.501746	-1.23	0.14794	hypothetical protein
11.UTR_m00316-a_x_at	170.68	141.01	179.62	157.44	150.03	146.42	118.41	153.46	160.72	119.53	139.04	162.9	151.23	134.8	138.75	1.08	0.697589	1.21	1	1.17	0.358751	1.12	0.579472	1.09	0.70665	-1.03	0.928561	Rab family GTPase	GO:0005524-ATP binding//GO:0005525-GTP binding	GO:0007264-small GTPase mediated signal transduction	NA
11.UTR_m00316-b_x_at	16.44	14.27	15.52	18.29	16.82	18.92	16.71	16.8	16.6	15.2	14.96	15.38	17.99	16.75	15.57	-1.17	0.116888	-1.09	1	-1.01	0.929116	1.07	0.560436	1.16	0.242727	1.08	0.581034	Rab family GTPase	GO:0005524-ATP binding//GO:0005525-GTP binding	GO:0007264-small GTPase mediated signal transduction	NA
11.UTR_m00319-a_x_at	62.34	58.51	65.65	57.75	56.1	64.65	61.48	60.01	54.74	55.21	57.03	62.1	59.39	60.74	55.65	1.05	0.673308	1.02	1	1.12	0.264533	-1.02	0.89432	1.07	0.595186	1.09	0.476766	Leucine-rich repeat containing protein, putative
11.UTR_m00319-b_x_at	1575.92	1507.25	1531.61	1574.09	1080.88	1349.88	1343.89	1473.47	1203.42	1342.89	1292.54	1538	1319.37	1407.19	1278.3	1.17	0.299402	1.09	1	1.2	0.23314	-1.07	0.761262	1.03	0.903885	1.1	0.637712	Leucine-rich repeat containing protein, putative
11.UTR_m00320-b_x_at	47.88	42.81	49.31	42.88	40.19	42.81	42.81	44.51	42.81	44.88	43.12	46.58	41.94	43.65	43.6	1.11	0.244816	1.07	1	1.07	0.482766	-1.04	0.757499	-1.04	0.765995	1	1	hypothetical protein
11.UTR_m00322_x_at	6.07	7.27	5.44	5.07	5.91	5.74	5.12	5.74	6.22	5.68	6.58	6.22	5.56	5.42	6.15	1.12	0.443363	1.15	1	1.01	0.957844	1.03	0.928212	-1.11	0.585519	-1.13	0.497631	hypothetical protein
11.UTR_m00324-a_at	212.03	189.7	232.85	219.07	204.02	212.03	278.36	224.39	166.31	191.82	194.01	210.79	211.62	249.92	183.6	-1	0.996495	-1.19	1	1.15	0.317866	-1.18	0.267641	1.15	0.393315	1.36	0.0782447	hypothetical protein
11.UTR_m00325_x_at	6.95	4.54	6.02	5.68	10.7	5.11	5.85	5.85	5.87	9.57	8.18	5.75	6.77	5.85	7.72	-1.18	0.666122	-1.02	1	-1.34	0.40261	1.16	0.762887	-1.14	0.79421	-1.32	0.535562	aminoacyl-histidine dipeptidase, putative	GO:0008237-metallopeptidase activity//GO:0008769-X-His dipeptidase activity	GO:0006508-proteolysis and peptidolysis	NA
11.UTR_m00326-a_x_at	5518.33	4958.77	4840.72	5745.28	5614.82	6078.72	4961.18	4883.79	6341.24	5959.17	5689.83	5097.58	5809.69	4922.34	5990.82	-1.14	0.16322	1.04	1	-1.18	0.112201	1.18	0.122994	-1.03	0.831719	-1.22	0.107108	tRNA intron endonuclease, putative	GO:0000213-tRNA-intron endonuclease activity	GO:0006388-tRNA splicing	GO:0000214-tRNA-intron endonuclease complex
11.UTR_m00326-b_x_at	18.58	19.42	15.51	24.39	23.21	24.97	17.98	17.65	21.25	18.43	17.62	17.75	24.18	17.81	19.04	-1.36	0.0250808	-1	1	-1.07	0.594897	1.36	0.0418087	1.27	0.131849	-1.07	0.709026	tRNA intron endonuclease, putative	GO:0000213-tRNA-intron endonuclease activity	GO:0006388-tRNA splicing	GO:0000214-tRNA-intron endonuclease complex
11.UTR_m00331-a_x_at	39.87	40.42	54.33	56.09	64.34	49.25	71.19	54.49	28.51	43.07	44	44.4	56.22	62.28	37.8	-1.27	0.321402	-1.4	1	1.17	0.517613	-1.11	0.765147	1.49	0.186552	1.65	0.105199	hypothetical protein
11.UTR_m00331-b_x_at	14.22	15.56	17.99	23.33	23.37	19.75	16.36	17.22	16.44	16.48	16.62	15.85	22.08	16.78	16.51	-1.39	0.0177313	-1.06	1	-1.04	0.772717	1.32	0.0570534	1.34	0.0786683	1.02	0.951642	hypothetical protein
11.UTR_m00333_x_at	7.6	6.8	7.76	7.97	7.79	7.74	7.76	6.41	9.1	8.68	10.57	7.37	7.83	7.05	9.41	-1.06	0.660241	1.05	1	-1.28	0.0727498	1.11	0.47197	-1.2	0.235665	-1.33	0.0768207	conserved hypothetical protein
11.UTR_m00335-a_x_at	72.99	73.15	29.84	13.48	26.49	26.36	31.42	30.32	47.72	51.61	38.39	54.21	21.12	30.87	45.56	2.57	0.0408706	1.76	1	1.19	0.717813	-1.46	0.453787	-2.16	0.158164	-1.48	0.490715	conserved hypothetical protein	GO:0005525-GTP binding	NA	NA
11.UTR_m00335-b_x_at	12.22	17.53	9.54	12.22	12.22	11.07	11.49	10.06	15.24	15.55	16.81	12.69	11.82	10.75	15.85	1.07	0.79121	1.18	1	-1.25	0.328102	1.1	0.760902	-1.34	0.280684	-1.47	0.162199	conserved hypothetical protein	GO:0005525-GTP binding	NA	NA
11.UTR_m00340-a_x_at	14.02	18.86	15.67	10.48	13.22	12.74	14.56	12.48	12.92	13.89	15.16	16.06	12.08	13.48	13.96	1.33	0.0823789	1.19	1	1.15	0.399311	-1.12	0.581089	-1.16	0.477316	-1.04	0.903557	protein kinase, putative	GO:0004672-protein kinase activity//GO:0005524-ATP binding	GO:0006468-protein amino acid phosphorylation	NA
11.UTR_m00341_x_at	4.59	7.02	4.99	8.14	5.67	8.88	6.66	4.82	5.65	5.52	5.7	5.44	7.43	5.67	5.62	-1.37	0.199725	-1.04	1	-1.03	0.918566	1.31	0.334499	1.32	0.364124	1.01	0.994095	hypothetical protein
11.UTR_m00342_x_at	36.58	35.13	46.58	36.68	36.26	36.57	36.26	36.26	34.53	37.26	33.49	39.12	36.5	36.26	35.06	1.07	0.611336	1.08	1	1.12	0.400354	1.01	0.994838	1.04	0.834943	1.03	0.874512	phosphatidylinositol-3,4,5-trisphosphate 3-phosphatase, putative	GO:0004721-phosphoprotein phosphatase activity	GO:0006470-protein amino acid dephosphorylation	NA
11.UTR_m00346_x_at	222.83	188.93	126.69	199.24	162.92	167.88	207.56	183.6	143.32	145.99	164.46	174.72	175.97	195.21	150.97	-1.01	0.995561	-1.12	1	1.16	0.524827	-1.11	0.733223	1.17	0.589611	1.29	0.360283	alcohol dehydrogenase, putative	GO:0005506-iron ion binding//GO:0016491-oxidoreductase activity	GO:0008152-metabolism	NA
11.UTR_m00347_x_at	4.22	4.12	4.14	6.48	4.76	5.51	4.57	4.16	4.13	4.55	4.12	4.16	5.54	4.36	4.26	-1.33	0.0406411	-1.05	1	-1.02	0.886792	1.27	0.108842	1.3	0.121344	1.02	0.926637	mature parasite-infected erythrocyte surface antigen, putative
11.UTR_m00348-a_x_at	65.18	70.26	114.29	101.21	102.63	107.23	62.75	66.1	67.04	59.45	65.54	80.59	103.66	64.4	63.93	-1.29	0.234726	1.25	1	1.26	0.296698	1.61	0.0585454	1.62	0.0888536	1.01	0.993083	hypothetical protein
11.UTR_m00349-b_x_at	7.72	7.21	5.68	6.06	11.31	6.46	5.75	7.7	6.98	5.43	6.07	6.81	7.62	6.66	6.13	-1.12	0.733051	1.02	1	1.11	0.735602	1.14	0.726415	1.24	0.543892	1.09	0.86068	protein kinase, putative
11.UTR_m00351-a_x_at	43.72	31.4	43.22	74.56	90.57	96.53	38.78	56.1	99.95	96.45	77.2	39	86.71	46.64	90.62	-2.22	0.00563688	-1.2	1	-2.32	0.0068175	1.86	0.026043	-1.05	0.912527	-1.94	0.0323117	hypothetical protein
11.UTR_m00351-b_x_at	4.03	4.12	4.34	4.83	3.65	4.48	6.05	4.34	4.48	6.99	4.55	4.16	4.29	5.13	5.22	-1.03	0.938396	-1.23	1	-1.25	0.338655	-1.2	0.514534	-1.22	0.494685	-1.02	0.972651	hypothetical protein
11.UTR_m00352-a_x_at	4.47	4.33	5.66	4.84	4.53	6.77	4.47	4.47	4.43	4.51	4.48	4.78	5.29	4.47	4.47	-1.11	0.606413	1.07	1	1.07	0.743254	1.18	0.41956	1.18	0.464707	1	1	hypothetical protein
11.UTR_m00352-b_x_at	13.4	4.57	12.21	16.05	14.26	14.72	11.41	13.4	15.16	10.27	13.59	9.08	14.99	12.37	12.84	-1.65	0.222559	-1.36	1	-1.41	0.419063	1.21	0.738873	1.17	0.800393	-1.04	0.970173	hypothetical protein
11.UTR_m00356-a_x_at	127.57	195.16	147.02	86.32	80.74	100.16	136.88	119.73	79.49	90.92	72.14	154.11	88.71	128.02	80.49	1.74	0.0140695	1.2	1	1.91	0.0100559	-1.44	0.0954128	1.1	0.709853	1.59	0.0677544	hypothetical protein
11.UTR_m00356-b_x_at	5.29	7.02	4.3	4.3	4.3	4.3	4.3	4.3	4.3	4.3	4.12	5.43	4.3	4.3	4.24	1.26	0.177686	1.26	1	1.28	0.175791	1	1	1.01	0.973611	1.01	0.972306	hypothetical protein
11.UTR_m00360_x_at	5.82	4.19	4.18	6.99	5.51	7.08	8.63	4.12	8.44	4.33	4.42	4.67	6.49	5.96	5.45	-1.39	0.393442	-1.28	1	-1.17	0.716027	1.09	0.90481	1.19	0.74129	1.09	0.891551	heat shock protein, Hsp20 family
11.UTR_m00364-a_at	841.11	939.59	916.64	839.87	839.1	769.5	1042.4	1000.09	799.58	827.77	772.72	898.11	815.48	1021.02	799.71	1.1	0.280859	-1.14	1	1.12	0.217512	-1.25	0.039509	1.02	0.901268	1.28	0.0465037	40S ribosomal protein S9, putative	GO:0003723-RNA binding//GO:0003735-structural constituent of ribosome	GO:0006412-protein biosynthesis	GO:0005622-intracellular//GO:0005840-ribosome//GO:0015935-small ribosomal subunit
11.UTR_m00364-b_x_at	7.96	8.14	8.16	13.1	11.57	8.14	8.1	10.21	11.37	8.69	8.83	8.08	10.72	9.09	9.56	-1.33	0.180379	-1.13	1	-1.18	0.44769	1.18	0.517366	1.12	0.686964	-1.05	0.893449	40S ribosomal protein S9, putative	GO:0003723-RNA binding//GO:0003735-structural constituent of ribosome	GO:0006412-protein biosynthesis	GO:0005622-intracellular//GO:0005840-ribosome//GO:0015935-small ribosomal subunit
11.UTR_m00365_x_at	4.4	4.45	4.24	4.29	4.62	4.77	4.15	4.29	4.2	8.19	4.29	4.36	4.55	4.22	5.28	-1.04	0.913287	1.03	1	-1.21	0.471219	1.08	0.859496	-1.16	0.664028	-1.25	0.50684	conserved hypothetical protein
11.UTR_m00368-a_x_at	13.04	11.33	13.75	13.87	13.75	17.1	11.39	13.59	15.39	13.75	13.75	12.67	14.83	12.44	14.28	-1.17	0.266339	1.02	1	-1.13	0.416886	1.19	0.274956	1.04	0.868969	-1.15	0.45526	oxidoreductase, putative	GO:0016491-oxidoreductase activity	GO:0006118-electron transport//GO:0008152-metabolism	NA
11.UTR_m00369_x_at	4.72	4.7	4.62	4.72	4.72	5.95	4.61	4.5	4.74	4.67	4.84	4.68	5.1	4.56	4.75	-1.09	0.453343	1.03	1	-1.01	0.921832	1.12	0.38461	1.07	0.626269	-1.04	0.820274	hypothetical protein	GO:0005351-sugar porter activity	GO:0009401-phosphoenolpyruvate-dependent sugar phosphotransferase system	NA
11.UTR_m00370-a_x_at	1953.03	2107.12	1809.06	1876.33	1694.93	1817.95	1919.52	1834.23	1345.07	1663.7	1717.08	1952.62	1794.79	1876.39	1566.28	1.09	0.523675	1.04	1	1.25	0.106216	-1.05	0.819766	1.15	0.389794	1.2	0.256208	hypothetical protein
11.UTR_m00370-b_x_at	5.87	5.55	5.33	7.07	6.18	5.48	5.51	5.84	6.01	6.58	6.01	5.58	6.21	5.67	6.19	-1.11	0.373197	-1.02	1	-1.11	0.398535	1.1	0.527956	1	0.999333	-1.09	0.580197	hypothetical protein
11.UTR_m00376-a_x_at	77.01	97.74	38.26	103.27	98.47	90.26	63.06	73.78	82.58	98.9	82.05	66.04	97.18	68.21	87.51	-1.47	0.244563	-1.03	1	-1.33	0.416268	1.42	0.355961	1.11	0.83982	-1.28	0.577607	DnaJ family protein	GO:0031072-heat shock protein binding//GO:0051082-unfolded protein binding	GO:0006457-protein folding	NA
11.UTR_m00378-a_x_at	7.12	7.6	7.6	7.8	7.6	7.6	7.6	7.6	7.6	7.19	8.1	7.43	7.66	7.6	7.62	-1.03	0.764248	-1.02	1	-1.03	0.803782	1.01	0.971306	1.01	0.980977	-1	0.992273	PIWI-related protein
11.UTR_m00378-b_x_at	245.21	279.59	136.48	108.41	150.94	100.28	180.98	187.8	196.16	207.65	236.23	210.72	117.95	184.35	212.7	1.79	0.0603409	1.14	1	-1.01	0.985606	-1.56	0.180571	-1.8	0.123444	-1.15	0.744647	PIWI-related protein
11.UTR_m00380_x_at	1249.88	1291.1	1904.22	1187.93	1266.03	1318.83	1274.59	1240.88	1062.05	1128.79	1112.82	1453.83	1256.44	1257.62	1100.85	1.16	0.399962	1.16	1	1.32	0.127807	-1	1	1.14	0.545817	1.14	0.557088	conserved hypothetical protein
11.UTR_m00385-a_x_at	489.15	586.84	373.53	345.8	415.04	376.96	613.95	545.63	499	429.44	518.88	475.07	378.21	578.78	480.86	1.26	0.220892	-1.22	1	-1.01	0.966231	-1.53	0.0552457	-1.27	0.301285	1.2	0.445324	metal dependent hydrolase, putative
110.m00113_at	49.84	32.24	79.55	40.82	50.69	51.73	54.89	52.12	49.12	63.13	44.57	50.37	47.48	53.48	51.7	1.06	0.907496	-1.06	1	-1.03	0.957265	-1.13	0.813363	-1.09	0.873945	1.03	0.964418	hypothetical protein				EHI_067280	EAL47269	XP_652655	XM_647563	110.t00001
110.m00114_at	1064.31	1109.59	1104.88	865.8	935.66	955.9	1153.98	1291.73	978.81	960.65	1177.25	1092.74	918.29	1220.91	1034.45	1.19	0.124901	-1.12	1	1.06	0.655048	-1.33	0.0386528	-1.13	0.401502	1.18	0.248123	hypothetical protein	NA	GO:0007242-intracellular signaling cascade	NA	EHI_067260	EAL47270	XP_652656	XM_647564	110.t00002
110.m00114_x_at	1243.77	1383.2	1317.06	1032.44	1131.87	1140.4	1370.92	1494.63	1147.03	1147.3	1398.92	1313.44	1100.46	1431.44	1225.6	1.19	0.12902	-1.09	1	1.07	0.572737	-1.3	0.0561439	-1.11	0.465636	1.17	0.292677	hypothetical protein	NA	GO:0007242-intracellular signaling cascade	NA	EHI_067260	EAL47270	XP_652656	XM_647564	110.t00002
110.m00115_at	12.07	11.52	14.71	12.13	11.99	11.51	12.85	22.4	11.73	12.07	11.98	12.69	11.87	16.97	11.93	1.07	0.795785	-1.34	1	1.06	0.800269	-1.43	0.132792	-1.01	0.999252	1.42	0.186824	hypothetical protein				EHI_067250	EAL47271	XP_652657	XM_647565	110.t00003
110.m00116_at	7.18	7.18	15.13	7.18	7.07	7.01	7.19	9.44	7.18	7.18	7.16	9.2	7.08	8.24	7.17	1.3	0.384899	1.12	1	1.28	0.419104	-1.16	0.708805	-1.01	0.992089	1.15	0.754619	hypothetical protein				EHI_067240	EAL47272	XP_652658	XM_647566	110.t00004
110.m00116_x_at	4.15	4.19	5.44	4.26	4.19	4.17	4.19	4.2	4.19	4.19	4.89	4.56	4.21	4.2	4.41	1.08	0.577946	1.09	1	1.03	0.842535	1	1	-1.05	0.812686	-1.05	0.812642	hypothetical protein				EHI_067240	EAL47272	XP_652658	XM_647566	110.t00004
110.m00117_at	6.39	5.13	8.97	6.59	6.39	6.24	6.56	6.48	7.63	6.33	6.72	6.65	6.41	6.52	6.87	1.04	0.903279	1.02	1	-1.03	0.902245	-1.02	0.97865	-1.07	0.820656	-1.05	0.881085	hypothetical protein				EHI_067230	EAL47273	XP_652659	XM_647567	110.t00005
110.m00117_x_at	16.69	20.01	35.44	15.35	15.89	18.72	19.77	23.99	23.26	18.48	22.06	22.79	16.59	21.78	21.17	1.37	0.26834	1.05	1	1.08	0.83018	-1.31	0.415991	-1.28	0.505184	1.03	0.965773	hypothetical protein				EHI_067230	EAL47273	XP_652659	XM_647567	110.t00005
110.m00118_at	176.48	149.3	306.26	130	137.13	129.05	123.4	148.45	104.14	136.53	174.73	200.58	132.01	135.35	135.44	1.52	0.170728	1.48	1	1.48	0.22215	-1.03	0.980815	-1.03	0.97439	-1	1	Rho family GTPase	GO:0005524-ATP binding//GO:0005525-GTP binding	GO:0007264-small GTPase mediated signal transduction	NA	EHI_067220	EAL47274	XP_652660	XM_647568	110.t00006
110.m00118_x_at	176.55	167.02	296.15	119.42	120.69	118.32	115.23	143.96	108.04	165.3	172.18	205.93	119.48	128.79	145.42	1.72	0.0616584	1.6	1	1.42	0.234725	-1.08	0.875245	-1.22	0.587494	-1.13	0.775966	Rho family GTPase	GO:0005524-ATP binding//GO:0005525-GTP binding	GO:0007264-small GTPase mediated signal transduction	NA	EHI_067220	EAL47274	XP_652660	XM_647568	110.t00006
110.m00119_at	238.81	289.16	411.03	343.43	334.85	335.29	249.27	214.77	219.91	205.11	234.64	305.04	337.83	231.38	219.55	-1.11	0.646298	1.32	1	1.39	0.126316	1.46	0.100298	1.54	0.102617	1.05	0.879272	hypothetical protein	GO:0003676-nucleic acid binding	NA	NA	EHI_067210	EAL47275	XP_652661	XM_647569	110.t00007
110.m00120_at	35.26	24.05	50.16	49.53	48.84	55.65	39.89	36.55	45.67	47.4	42.22	34.91	51.25	38.18	45.04	-1.47	0.131565	-1.09	1	-1.29	0.336601	1.34	0.309332	1.14	0.711007	-1.18	0.636887	hypothetical protein				EHI_067200	EAL47276	XP_652662	XM_647570	110.t00008
110.m00123_at	26.28	24.62	24.01	47.37	34.37	43.26	26.27	29.37	53.56	47.12	55.06	24.95	41.3	27.77	51.8	-1.66	0.00669768	-1.11	1	-2.08	0.00228074	1.49	0.0291685	-1.25	0.216024	-1.87	0.0105782	hypothetical protein				EHI_028960	EAL47279	XP_652665	XM_647573	110.t00011
110.m00123_x_at	53.71	43.59	39.78	80.06	74.44	79.8	49.25	51.63	87.75	78.98	67.87	45.33	78.06	50.42	77.77	-1.72	0.00557646	-1.11	1	-1.72	0.00839572	1.55	0.0223172	1	0.997809	-1.54	0.0370134	hypothetical protein				EHI_028960	EAL47279	XP_652665	XM_647573	110.t00011
110.m00125_at	125.58	101.16	188.98	124.61	114.12	132.75	55.69	89.83	141.52	109.4	108.89	133.9	123.59	70.73	119.02	1.08	0.826706	1.89	0.919454	1.13	0.709594	1.75	0.0895859	1.04	0.951081	-1.68	0.15219	hypothetical protein				EHI_182150	EAL47281	XP_652667	XM_647575	110.t00013
110.m00125_s_at	192.88	175.65	260.05	145.31	131.92	137.34	130.93	158.07	144.51	134.8	130.02	206.54	138.08	143.86	136.31	1.5	0.0288425	1.44	0.936463	1.52	0.0343782	-1.04	0.889941	1.01	0.977218	1.06	0.846354	hypothetical protein				EHI_182150	EAL47281	XP_652667	XM_647575	110.t00013
110.m00125_x_at	78.91	71.45	99.09	68.24	73.01	65.64	38.22	51.29	60.13	58.28	61.82	82.36	68.89	44.28	60.06	1.2	0.274631	1.86	0.460915	1.37	0.0788313	1.56	0.0303735	1.15	0.510222	-1.36	0.145547	hypothetical protein				EHI_182150	EAL47281	XP_652667	XM_647575	110.t00013
110.m00126_at	8.05	6.27	7.91	7.17	5.02	5.33	6.73	6.31	5.36	6.23	6.24	7.36	5.77	6.52	5.93	1.28	0.165947	1.13	1	1.24	0.241631	-1.13	0.578646	-1.03	0.939948	1.1	0.71117	hypothetical protein				EHI_028970	EAL47257	XP_652643	XM_647551	110.t00014
110.m00126_x_at	28.42	32.28	40.2	23.1	24.34	22.96	23.05	26.67	23.29	21.47	24.19	33.29	23.46	24.79	22.95	1.42	0.0301566	1.34	0.997932	1.45	0.0329489	-1.06	0.801448	1.02	0.941659	1.08	0.717894	hypothetical protein				EHI_028970	EAL47257	XP_652643	XM_647551	110.t00014
110.m00127_at	20.34	22.41	38.26	21.37	22.27	26.45	31.75	29.58	22.4	19.92	16.96	25.93	23.26	30.64	19.63	1.11	0.713676	-1.18	1	1.32	0.298499	-1.32	0.350962	1.18	0.614288	1.56	0.174121	hypothetical protein				EHI_028980	EAL47258	XP_652644	XM_647552	110.t00015
110.m00127_x_at	18.75	16.43	29.83	24.34	18.44	20.74	14.25	24.15	16.63	14.76	17.85	20.94	21.03	18.55	16.36	-1	1	1.13	1	1.28	0.41595	1.13	0.765072	1.29	0.497644	1.13	0.778591	hypothetical protein				EHI_028980	EAL47258	XP_652644	XM_647552	110.t00015
110.m00128_at	313.88	260.68	547.72	427.47	399.03	443.65	303.59	309.7	449.41	421.23	443.5	355.2	422.98	306.63	437.88	-1.19	0.522316	1.16	1	-1.23	0.438667	1.38	0.274893	-1.04	0.95102	-1.43	0.280624	hypothetical protein				EHI_028990	EAL47259	XP_652645	XM_647553	110.t00016
110.m00128_x_at	373.54	351.31	678.19	507.41	505.71	525.36	394.38	418.55	548.98	598.53	532.2	446.47	512.75	406.28	559.21	-1.15	0.606408	1.1	1	-1.25	0.383204	1.26	0.418639	-1.09	0.816552	-1.38	0.309814	hypothetical protein				EHI_028990	EAL47259	XP_652645	XM_647553	110.t00016
110.m00130_at	112.91	95.56	174.42	163.42	151.87	172.61	138.79	143.76	105.47	149.16	143.58	123.46	162.41	141.25	131.21	-1.32	0.266186	-1.14	1	-1.06	0.838145	1.15	0.668806	1.24	0.49535	1.08	0.858599	hypothetical protein				EHI_029030	EAL47261	XP_652647	XM_647555	110.t00018
110.m00131_at	110.44	116.99	121.17	126.64	121.34	121.34	113.91	118.11	121.95	143.98	150.41	116.11	123.08	115.99	138.23	-1.06	0.613382	1	1	-1.19	0.125492	1.06	0.672527	-1.12	0.383837	-1.19	0.194653	exportin T, putative				EHI_029040	EAL47262	XP_652648	XM_647556	110.t00019
110.m00131_x_at	148.6	145.19	156.86	160.49	160.83	155.57	157.78	157.79	190.11	173.61	175.48	150.14	158.95	157.79	179.59	-1.06	0.505804	-1.05	1	-1.2	0.0529073	1.01	0.976859	-1.13	0.236072	-1.14	0.217168	exportin T, putative				EHI_029040	EAL47262	XP_652648	XM_647556	110.t00019
110.m00132_at	2069.39	2159.08	1387.41	2074.73	2117.24	2089.12	1739.46	1879.78	1991.67	2133.24	2040.8	1836.98	2093.62	1808.26	2054.4	-1.14	0.467398	1.02	1	-1.12	0.54148	1.16	0.478422	1.02	0.962459	-1.14	0.587436	acyl-CoA synthetase, putative	GO:0003824-catalytic activity	GO:0008152-metabolism	NA	EHI_029050	EAL47263	XP_652649	XM_647557	110.t00020
110.m00133_at	488.74	490.66	763.98	689.51	637.57	697.41	585.46	556.42	556.29	597.21	529.13	567.95	674.3	570.75	560.18	-1.19	0.361697	-1	1	1.01	0.960693	1.18	0.444903	1.2	0.43083	1.02	0.96517	hypothetical protein				EHI_029060	EAL47264	XP_652650	XM_647558	110.t00021
110.m00133_x_at	387.38	384.52	653.06	640.31	546.09	572.38	484.2	465.91	471.37	512.35	456.27	459.91	584.94	474.97	479.42	-1.27	0.266649	-1.03	1	-1.04	0.878053	1.23	0.409595	1.22	0.47025	-1.01	0.989461	hypothetical protein				EHI_029060	EAL47264	XP_652650	XM_647558	110.t00021
110.m00134_at	28.28	29.21	39.27	37.81	49.38	43.39	23.08	24.7	43.3	30.04	34.19	31.89	43.27	23.87	35.43	-1.36	0.129203	1.34	1	-1.11	0.623933	1.81	0.0209111	1.22	0.430367	-1.48	0.12528	hypothetical protein				EHI_029070	EAL47265	XP_652651	XM_647559	110.t00022
110.m00134_x_at	33.58	20.83	44.6	55.07	62.96	48.5	29.33	28.11	59.44	49.16	42.29	31.48	55.2	28.72	49.81	-1.75	0.0635506	1.1	1	-1.58	0.139532	1.92	0.057515	1.11	0.815092	-1.73	0.13916	hypothetical protein				EHI_029070	EAL47265	XP_652651	XM_647559	110.t00022
110.m00135_at	22.28	17.33	46.2	31.21	38.47	36.07	32.27	27.78	33.86	31.9	41.28	26.12	35.12	29.94	35.46	-1.34	0.412963	-1.15	1	-1.36	0.407439	1.17	0.75049	-1.01	0.996979	-1.18	0.748469	FHA domain protein, putative				EHI_029080	EAL47266	XP_652652	XM_647560	110.t00023
110.m00136_at	260.73	236.91	408.92	272.26	266.17	263.01	286.06	284.33	228.24	225.73	220.18	293.41	267.12	285.2	224.69	1.1	0.677115	1.03	1	1.31	0.204214	-1.07	0.837394	1.19	0.495203	1.27	0.351034	hypothetical protein				EHI_029090	EAL47267	XP_652653	XM_647561	110.t00024
110.m00137_at	81.93	119.94	53.46	101.24	88.93	75.08	86.35	101.97	125.75	90.96	85.12	80.69	87.76	93.84	99.11	-1.09	0.840659	-1.16	1	-1.23	0.538172	-1.07	0.911991	-1.13	0.796679	-1.06	0.929296	AMP deaminase, putative	GO:0003676-nucleic acid binding//GO:0008270-zinc ion binding//GO:0019239-deaminase activity	GO:0009168-purine ribonucleoside monophosphate biosynthesis	GO:0005622-intracellular//GO:0005634-nucleus	EHI_029100	EAL47268	XP_652654	XM_647562	110.t00025
110.m00137_x_at	105.9	125.39	68.56	119.14	118.01	115.6	123.12	132.42	145.19	137.26	141.3	96.92	117.57	127.69	141.21	-1.21	0.370214	-1.32	1	-1.46	0.104097	-1.09	0.794206	-1.2	0.498706	-1.11	0.751536	AMP deaminase, putative	GO:0003676-nucleic acid binding//GO:0008270-zinc ion binding//GO:0019239-deaminase activity	GO:0009168-purine ribonucleoside monophosphate biosynthesis	GO:0005622-intracellular//GO:0005634-nucleus	EHI_029100	EAL47268	XP_652654	XM_647562	110.t00025
110.UTR_m00113-b_x_at	8.01	8.01	8.01	8.01	8.01	8.01	8.01	8.01	8.01	11.26	10.34	8.01	8.01	8.01	9.77	1	1	1	1	-1.22	0.160108	1	1	-1.22	0.236016	-1.22	0.242851	hypothetical protein
110.UTR_m00115_x_at	4.31	4.12	4.12	5.16	4.12	4.12	5.58	4.19	4.12	4.12	4.12	4.18	4.44	4.84	4.12	-1.06	0.717301	-1.16	1	1.01	0.941096	-1.09	0.647332	1.08	0.699894	1.17	0.384902	hypothetical protein
110.UTR_m00116_x_at	6.08	6.06	6.04	6.04	6.02	5.94	6.01	6.73	6.04	6.1	5.9	6.06	6	6.36	6.01	1.01	0.946502	-1.05	1	1.01	0.944858	-1.06	0.54876	-1	0.998945	1.06	0.599294	hypothetical protein
110.UTR_m00117_x_at	4.12	6.61	4.5	4.12	4.12	4.12	4.32	4.08	4.12	4.92	4.13	4.97	4.12	4.2	4.37	1.21	0.318505	1.18	1	1.14	0.515017	-1.02	0.97158	-1.06	0.837826	-1.04	0.906498	hypothetical protein
110.UTR_m00119-a_x_at	179.03	175.83	312.49	129.48	132.92	132.65	154.1	154.89	133.97	156.84	156.17	214.26	131.67	154.49	148.6	1.63	0.0447792	1.39	1	1.44	0.133985	-1.17	0.570345	-1.13	0.696887	1.04	0.930549	hypothetical protein	GO:0003676-nucleic acid binding	NA	NA
110.UTR_m00120-a_x_at	7.29	9.16	8.14	9.67	7.88	8.59	9.59	11.82	7.03	7.1	6.29	8.16	8.68	10.65	6.8	-1.06	0.710833	-1.31	1	1.2	0.227629	-1.23	0.209636	1.28	0.180326	1.57	0.0290847	hypothetical protein
110.UTR_m00121_x_at	4.12	4.13	4.17	4.13	4.91	4.13	4.13	4.37	4.69	4.9	4.26	4.14	4.38	4.25	4.61	-1.06	0.64042	-1.03	1	-1.11	0.340013	1.03	0.867639	-1.05	0.730382	-1.08	0.569505	hypothetical protein
110.UTR_m00122_x_at	4.12	4.12	4.12	5.66	4.12	4.12	4.12	4.12	5.6	4.18	6.35	4.12	4.58	4.12	5.3	-1.11	0.616198	1	1	-1.29	0.215992	1.11	0.682773	-1.16	0.557686	-1.29	0.30736	glycosyltransferase, putative	GO:0003677-DNA binding	NA	GO:0005634-nucleus
110.UTR_m00125-b_x_at	4.1	3.95	6.15	4.12	4.54	4.12	4.12	4.12	4.88	4.17	4.12	4.64	4.25	4.12	4.38	1.09	0.683431	1.13	1	1.06	0.793568	1.03	0.934772	-1.03	0.940068	-1.06	0.843953	hypothetical protein
110.UTR_m00126-a_x_at	6.36	6.12	7.71	6.39	6.36	7.19	7.14	6.36	6.68	6.01	6.36	6.7	6.64	6.74	6.34	1.01	0.974363	-1.01	1	1.06	0.696581	-1.02	0.960004	1.05	0.810888	1.06	0.743572	hypothetical protein
110.UTR_m00128-a_x_at	69.13	49.04	49.04	49.04	50.49	55.39	48.38	56.76	51.66	53.17	49.26	54.99	51.57	52.4	51.34	1.07	0.733668	1.05	1	1.07	0.700144	-1.02	0.973054	1	0.99686	1.02	0.954264	hypothetical protein
110.UTR_m00128-b_x_at	5.18	14.07	9.12	4.6	4.12	4.17	4.6	4.72	4.53	4.6	4.6	8.73	4.29	4.66	4.58	2.03	0.0436829	1.87	1	1.91	0.0759195	-1.09	0.887461	-1.07	0.916302	1.02	0.984584	hypothetical protein
111.m00117_at	6.34	4.72	18.32	8.85	7.48	10.43	8.31	7.36	11.13	8.02	8.57	8.19	8.84	7.82	9.15	-1.08	0.922273	1.05	1	-1.12	0.85141	1.13	0.887178	-1.04	0.980291	-1.17	0.847585	hypothetical protein				no direct link	EAL47245	XP_652631	XM_647539	111.t00002
111.m00118_at	268.87	252.54	237.24	271.94	260.5	249.67	235.52	275.91	248.33	249.82	256.19	252.55	260.55	254.92	251.42	-1.03	0.801263	-1.01	1	1	0.977791	1.02	0.907231	1.04	0.812922	1.01	0.949417	leishmaniolysin-related peptidase, putative	GO:0004222-metalloendopeptidase activity	GO:0006508-proteolysis and peptidolysis//GO:0007155-cell adhesion	GO:0016020-membrane	EHI_042870	EAL47246	XP_652632	XM_647540	111.t00003
110.UTR_m00129-a_x_at	226.84	219.17	396.28	274.39	283.13	287.19	247.48	227	282.39	287.3	279.63	270.08	281.52	237.01	283.09	-1.04	0.904073	1.14	1	-1.05	0.865452	1.19	0.529659	-1.01	0.997809	-1.19	0.555353	Rho family GTPase	GO:0005524-ATP binding//GO:0005525-GTP binding	GO:0007264-small GTPase mediated signal transduction	NA
110.UTR_m00129-b_x_at	97.28	92.77	127.86	80.83	92.77	96.93	96.93	96.93	96.93	95.6	98.7	104.89	89.92	96.93	97.07	1.17	0.287583	1.08	1	1.08	0.61652	-1.08	0.702226	-1.08	0.697744	-1	1	Rho family GTPase	GO:0005524-ATP binding//GO:0005525-GTP binding	GO:0007264-small GTPase mediated signal transduction	NA
110.UTR_m00131_x_at	10.91	11.17	11.81	11.39	11.34	11.17	9.47	10.75	11.49	11.16	11.75	11.29	11.3	10.09	11.47	-1	1	1.12	1	-1.02	0.890569	1.12	0.250942	-1.02	0.932579	-1.14	0.24916	exportin T, putative
110.UTR_m00132_x_at	4.05	5.42	4.01	4.44	4.7	4.12	4.23	4.21	4.5	4.21	4.21	4.45	4.41	4.22	4.3	1.01	0.982673	1.05	1	1.03	0.842535	1.05	0.841706	1.03	0.924971	-1.02	0.948751	acyl-CoA synthetase, putative	GO:0003824-catalytic activity	GO:0008152-metabolism	NA
110.UTR_m00133-a_x_at	2243.96	2133.45	1493.17	2188.98	2058.55	2147.57	1874.2	1918.26	1880.88	2077.19	2009.13	1926.35	2131	1896.1	1987.38	-1.11	0.560884	1.02	1	-1.03	0.878352	1.12	0.560768	1.07	0.765806	-1.05	0.864182	hypothetical protein
110.UTR_m00135_x_at	19.87	20.31	20.31	21.52	27.21	24.28	20.11	20.31	20.31	22.99	20.31	20.16	24.23	20.21	21.17	-1.2	0.107314	-1	1	-1.05	0.69764	1.2	0.155023	1.14	0.338626	-1.05	0.790305	FHA domain protein, putative
110.UTR_m00136_x_at	6.41	8.18	6.28	7.54	6.36	6.1	5.11	5.73	6.72	12.16	7.56	6.9	6.64	5.41	8.52	1.04	0.922273	1.28	1	-1.23	0.411946	1.23	0.482661	-1.28	0.422803	-1.57	0.148903	hypothetical protein
110.UTR_m00137-a_x_at	48.29	67.65	60.69	38.9	51.99	51.44	66.26	53.18	53.39	47.46	60.07	58.31	47.03	59.36	53.4	1.24	0.273846	-1.02	1	1.09	0.685233	-1.26	0.298449	-1.14	0.623791	1.11	0.709606	AMP deaminase, putative	GO:0003676-nucleic acid binding//GO:0008270-zinc ion binding//GO:0019239-deaminase activity	GO:0009168-purine ribonucleoside monophosphate biosynthesis	GO:0005622-intracellular//GO:0005634-nucleus
111.m00119_at	73.82	90.47	49	71.35	80.76	73.41	73.41	79.48	73.41	73.41	73.41	68.91	75.07	76.39	73.41	-1.09	0.737206	-1.11	1	-1.07	0.804612	-1.02	0.981644	1.02	0.965954	1.04	0.924752	DNA topoisomerase III, putative	GO:0003677-DNA binding//GO:0003917-DNA topoisomerase type I activity	GO:0006265-DNA topological change//GO:0006268-DNA unwinding	NA	EHI_042880	EAL47247	XP_652633	XM_647541	111.t00004
111.m00120_at	245.11	302.11	114.2	228.85	228.28	197.68	191.22	218.27	256.09	232	230.06	203.73	217.77	204.3	239.1	-1.07	0.89652	-1	1	-1.17	0.671398	1.07	0.927347	-1.1	0.865914	-1.17	0.760176	leucine rich repeat protein	GO:0005247-voltage-gated chloride channel activity	GO:0006821-chloride transport	GO:0016020-membrane	EHI_042890	EAL47248	XP_652634	XM_647542	111.t00005
111.m00120_x_at	423.15	514.52	190.53	414.4	418.77	356.99	340.03	395.75	433.96	418.77	431.81	346.16	395.69	366.83	428.13	-1.14	0.747661	-1.06	1	-1.24	0.566795	1.08	0.909192	-1.08	0.897501	-1.17	0.772959	leucine rich repeat protein	GO:0005247-voltage-gated chloride channel activity	GO:0006821-chloride transport	GO:0016020-membrane	EHI_042890	EAL47248	XP_652634	XM_647542	111.t00005
111.m00121_at	3366.49	2987.05	4015.82	3274.98	3131.44	3291.56	3390.23	3372.57	2834.54	3171.36	3045.77	3430.82	3231.85	3381.39	3013.99	1.06	0.67148	1.01	1	1.14	0.320531	-1.05	0.812855	1.07	0.678274	1.12	0.482366	thioredoxin, putative	GO:0005489-electron transporter activity	GO:0006118-electron transport	NA	EHI_042900	EAL47249	XP_652635	XM_647543	111.t00006
111.m00122_at	438.3	349.92	466.41	299.31	329.74	345.6	393.91	400.68	294.52	329.87	300	415.12	324.31	397.28	307.75	1.28	0.0748164	1.04	1	1.35	0.0489207	-1.23	0.17991	1.05	0.791566	1.29	0.137306	conserved hypothetical protein	GO:0005524-ATP binding	NA	NA	EHI_042910	EAL47250	XP_652636	XM_647544	111.t00007
111.m00123_at	13704.9	13677.8	13884.7	14142.5	13654.4	13667.7	13889.8	13776.2	14275.2	14382.6	14252.7	13755.5	13819.7	13832.9	14303.4	-1	0.979514	-1.01	1	-1.04	0.609171	-1	1	-1.04	0.730776	-1.03	0.754815	hypothetical protein				EHI_042920	EAL47251	XP_652637	XM_647545	111.t00008
111.m00123_x_at	11813.7	11716.1	11923.8	12133.2	11816.2	12017.7	12035.1	11893.5	11891.5	12364.7	12546.9	11817.6	11988.3	11964.1	12264.6	-1.01	0.895007	-1.01	1	-1.04	0.639711	1	1	-1.02	0.841952	-1.03	0.836939	hypothetical protein				EHI_042920	EAL47251	XP_652637	XM_647545	111.t00008
111.m00124_at	19088	17479.6	19569.7	19617	19703	19702.1	18797.8	19171.6	19870.7	20270.4	20264.8	18690.7	19674	18983.8	20134.4	-1.05	0.548672	-1.02	1	-1.08	0.377217	1.04	0.755659	-1.02	0.856189	-1.06	0.587827	hypothetical protein				EHI_042930	EAL47252	XP_652638	XM_647546	111.t00009
111.m00124_x_at	13479	12902.2	13966.7	13924.9	13776.1	13774.5	13011.7	13575.7	13866.5	14229.6	13822.6	13442.2	13825	13290.7	13971.7	-1.03	0.759731	1.01	1	-1.04	0.641305	1.04	0.705946	-1.01	0.947951	-1.05	0.636887	hypothetical protein				EHI_042930	EAL47252	XP_652638	XM_647546	111.t00009
111.m00125_at	69.8	58.51	72.02	82.41	93.76	84.81	68.99	59.89	85.16	74.67	68.26	66.5	86.86	64.28	75.71	-1.31	0.0632897	1.03	1	-1.14	0.368859	1.35	0.0636262	1.15	0.431617	-1.18	0.353878	hypothetical protein				EHI_042940	EAL47253	XP_652639	XM_647547	111.t00010
111.m00126_at	25.1	22.3	14.02	30.56	28.12	22.88	21.94	23.97	34.49	24.64	30.25	19.87	26.99	22.93	29.52	-1.36	0.228903	-1.15	1	-1.49	0.146729	1.18	0.61429	-1.09	0.817515	-1.29	0.446773	hypothetical protein				EHI_042950	EAL47254	XP_652640	XM_647548	111.t00011
111.m00126_x_at	10.89	9.7	5.76	11.12	9.94	9.92	9.66	10.65	11.46	9.77	12.34	8.47	10.31	10.14	11.14	-1.22	0.434843	-1.2	1	-1.32	0.286762	1.02	0.988093	-1.08	0.840473	-1.1	0.810665	hypothetical protein				EHI_042950	EAL47254	XP_652640	XM_647548	111.t00011
111.m00130_x_at	4.12	4.12	4.12	4.12	4.12	4.12	4.12	4.12	4.12	4.14	4.14	4.12	4.12	4.12	4.13	1	1	1	1	-1	0.972632	1	1	-1	0.987117	-1	0.984357	hypothetical protein				no direct link	EAL47232	XP_652618	XM_647526	111.t00015
111.m00134_s_at	229.46	233.49	188.71	236.25	260.44	243.55	179.11	199.51	231.65	237.22	248.83	216.23	246.54	189.04	239.13	-1.14	0.256435	1.14	1	-1.11	0.403486	1.3	0.0539373	1.03	0.871003	-1.26	0.115575	Initiation factor eIF-2B delta subunit, putative				EHI_042980	EAL47236	XP_652622	XM_647530	111.t00019
111.m00135_at	83.48	84.09	114.71	79.89	80.88	74.87	87.05	94.25	64.73	86.44	90.04	93.03	78.5	90.58	79.57	1.19	0.354158	1.03	1	1.17	0.408457	-1.15	0.512356	-1.01	0.978235	1.14	0.597141	Sec24 protein, putative				EHI_042990	EAL47237	XP_652623	XM_647531	111.t00020
111.m00136_at	27.5	21.66	42.22	17.61	21.07	20.34	24.59	32.42	28.15	19.73	31.78	29.3	19.62	28.24	26.04	1.49	0.174952	1.04	1	1.13	0.721583	-1.44	0.279203	-1.33	0.453525	1.08	0.872244	chaperone protein dnaK, putative	GO:0005524-ATP binding	NA	NA	EHI_043000	EAL47238	XP_652624	XM_647532	111.t00021
111.m00136_x_at	49.52	51.07	75.47	26.58	31.23	33.62	37.34	47.74	55.83	27.6	43.11	57.58	30.33	42.22	40.5	1.9	0.0458264	1.36	1	1.42	0.265739	-1.39	0.340559	-1.34	0.451525	1.04	0.949718	chaperone protein dnaK, putative	GO:0005524-ATP binding	NA	NA	EHI_043000	EAL47238	XP_652624	XM_647532	111.t00021
111.m00137_at	634.28	657.94	307.17	245.57	310.65	257.5	477.52	514.7	467.23	335.12	484.36	504.21	269.82	495.76	423.29	1.87	0.0627909	1.02	1	1.19	0.610434	-1.84	0.100758	-1.57	0.263423	1.17	0.741196	V-type ATPase, A subunit, putative	GO:0005524-ATP binding//GO:0046933-hydrogen-transporting ATP synthase activity, rotational mechanism//GO:0046961-hydrogen-transporting ATPase activity, rotational mechanism	GO:0015986-ATP synthesis coupled proton transport	GO:0016469-proton-transporting two-sector ATPase complex	EHI_043010	EAL47239	XP_652625	XM_647533	111.t00022
111.m00137_x_at	527.41	619.93	280.85	218.75	267.21	213.53	421.42	492.59	428.53	320.4	454.62	451.15	231.96	455.62	396.68	1.94	0.0465453	-1.01	1	1.14	0.714219	-1.96	0.0677531	-1.71	0.177991	1.15	0.77291	V-type ATPase, A subunit, putative	GO:0005524-ATP binding//GO:0046933-hydrogen-transporting ATP synthase activity, rotational mechanism//GO:0046961-hydrogen-transporting ATPase activity, rotational mechanism	GO:0015986-ATP synthesis coupled proton transport	GO:0016469-proton-transporting two-sector ATPase complex	EHI_043010	EAL47239	XP_652625	XM_647533	111.t00022
111.m00138_at	86.47	92.54	82.33	118.13	123.3	93.13	83.46	84.34	112.59	104.39	108.42	87.01	110.7	83.9	108.41	-1.27	0.0684961	1.04	1	-1.25	0.11096	1.32	0.0644794	1.02	0.93589	-1.29	0.11914	protein kinase, putative	GO:0004672-protein kinase activity//GO:0004713-protein-tyrosine kinase activity//GO:0005524-ATP binding	GO:0006468-protein amino acid phosphorylation	NA	EHI_043020	EAL47240	XP_652626	XM_647534	111.t00023
111.m00139_at	11.14	8.83	30.45	8.94	11.1	8.27	11.44	10.05	9.44	8.59	5.47	14.41	9.36	10.72	7.63	1.54	0.371249	1.34	1	1.89	0.204747	-1.15	0.865799	1.23	0.764306	1.4	0.596638	hypothetical protein				EHI_043030	EAL47241	XP_652627	XM_647535	111.t00024
111.m00139_x_at	13.31	11.43	20.66	11.04	11.64	11.65	21.14	17.29	13.22	11.72	11.68	14.65	11.44	19.12	12.19	1.28	0.269226	-1.31	1	1.2	0.428632	-1.67	0.0538189	-1.07	0.859059	1.57	0.118518	hypothetical protein				EHI_043030	EAL47241	XP_652627	XM_647535	111.t00024
111.m00140_x_at	31.79	32.65	29.63	42.83	49.32	46.58	31.28	34.77	54.82	41.57	45.04	31.33	46.17	32.98	46.82	-1.47	0.0133108	-1.05	1	-1.49	0.0162064	1.4	0.0374726	-1.01	0.963907	-1.42	0.0514731	conserved hypothetical protein	GO:0003677-DNA binding//GO:0005524-ATP binding	GO:0000160-two-component signal transduction system (phosphorelay)//GO:0006355-regulation of transcription, DNA-dependent	NA	EHI_073060	EAL47242	XP_652628	XM_647536	111.t00025
111.m00142_at	90.13	96.98	143.16	111.43	109.68	103.69	102.28	86.99	112.62	120.16	112.87	107.76	108.22	94.32	115.16	-1	0.999977	1.14	1	-1.07	0.751864	1.15	0.540761	-1.06	0.82467	-1.22	0.402038	CXXC-rich protein				EHI_042960	EAL47256	XP_652641	XM_647549	111.t00027
111.m00142_x_at	130.56	144.74	215.63	151.41	138.37	150.65	137.64	119.54	175.18	183.33	155.02	159.73	146.69	128.27	170.75	1.09	0.711251	1.25	1	-1.07	0.773316	1.14	0.589784	-1.16	0.552934	-1.33	0.256439	CXXC-rich protein				EHI_042960	EAL47256	XP_652641	XM_647549	111.t00027
111.UTR_m00117-a_x_at	156.65	213.41	74.26	16.98	58.84	40.84	109.42	144.26	214.33	144.53	197.64	135.4	34.43	125.64	182.94	3.93	0.0280432	1.08	1	-1.35	0.617132	-3.65	0.0536975	-5.31	0.0485927	-1.46	0.627183	hypothetical protein
111.UTR_m00118_x_at	5.81	6.39	7.03	5.81	5.81	6.16	5.82	6.08	5.81	6.18	5.81	6.39	5.93	5.95	5.93	1.08	0.4575	1.07	1	1.08	0.466703	-1	0.999801	1	1	1	0.995549	leishmaniolysin-related peptidase, putative	GO:0004222-metalloendopeptidase activity	GO:0006508-proteolysis and peptidolysis//GO:0007155-cell adhesion	GO:0016020-membrane
111.UTR_m00122_x_at	4935.49	4423.39	6489.14	4762.11	4935.49	4997.53	5105.6	5271.22	4707.72	4676.13	4640.18	5213.04	4897.36	5187.75	4674.6	1.06	0.71059	1	1	1.12	0.472623	-1.06	0.788343	1.05	0.837081	1.11	0.596599	conserved hypothetical protein	GO:0005524-ATP binding	NA	NA
111.UTR_m00128-a_x_at	78.81	84.91	113.57	73.93	75.46	75.46	44.9	73.93	61.9	85.42	79.08	91.26	74.95	57.62	74.77	1.22	0.420773	1.58	1	1.22	0.421757	1.3	0.338108	1	1	-1.3	0.397468	Initiation factor eIF-2B delta subunit, putative
111.UTR_m00130-b_x_at	4.86	4.24	4.24	4.24	4.24	4.27	5.82	4.24	5.23	4.28	4.12	4.44	4.25	4.97	4.52	1.04	0.829659	-1.12	1	-1.02	0.936698	-1.17	0.387472	-1.06	0.79277	1.1	0.663295	hypothetical protein
112.m00113_at	51.05	41.17	23.31	36.88	37.7	33.66	36.63	38.09	43.4	37.54	58.47	36.59	36.04	37.36	45.67	1.02	0.986937	-1.02	1	-1.25	0.489358	-1.04	0.965027	-1.27	0.548427	-1.22	0.634484	hypothetical protein				EHI_056090	EAL47211	XP_652597	XM_647505	112.t00001
112.m00113_x_at	90.43	92.46	54.84	84.39	83.21	62.24	81.39	72.42	152.8	73.52	116.35	77.11	75.89	76.77	109.33	1.02	0.987866	1	1	-1.42	0.313207	-1.01	1	-1.44	0.380772	-1.42	0.410284	hypothetical protein				EHI_056090	EAL47211	XP_652597	XM_647505	112.t00001
111.UTR_m00133_x_at	139.19	140.49	165.65	130.08	156.56	154.55	180.81	140.36	164.51	129.12	155.04	147.96	146.55	159.31	148.78	1.01	0.982124	-1.08	1	-1.01	0.984639	-1.09	0.705652	-1.02	0.970956	1.07	0.784049	hypothetical protein
111.UTR_m00137-a_x_at	18.52	22.13	23.81	12.6	14.31	12.91	18.26	17.23	13.32	20.73	18.54	21.37	13.25	17.74	17.23	1.61	0.0238607	1.2	1	1.24	0.275909	-1.34	0.170931	-1.3	0.264307	1.03	0.940539	V-type ATPase, A subunit, putative	GO:0005524-ATP binding//GO:0046933-hydrogen-transporting ATP synthase activity, rotational mechanism//GO:0046961-hydrogen-transporting ATPase activity, rotational mechanism	GO:0015986-ATP synthesis coupled proton transport	GO:0016469-proton-transporting two-sector ATPase complex
111.UTR_m00139-a_x_at	44.51	50.89	43.34	51.24	50.55	59.29	52.03	50.55	66.72	81.27	55.07	46.13	53.55	51.28	66.84	-1.16	0.366767	-1.11	1	-1.45	0.0466568	1.04	0.878416	-1.25	0.277944	-1.3	0.204779	hypothetical protein
111.UTR_m00139-b_x_at	4.12	4.12	4.12	5.4	4.12	4.12	4.12	4.12	4.81	4.12	4.12	4.12	4.51	4.12	4.34	-1.09	0.523645	1	1	-1.05	0.732101	1.09	0.591649	1.04	0.857157	-1.05	0.809239	hypothetical protein
111.UTR_m00140-a_x_at	4.95	4.95	4.95	4.95	4.95	4.95	5.68	4.95	4.95	4.95	5.16	4.95	4.95	5.31	5.02	1	1	-1.07	1	-1.01	0.899936	-1.07	0.494699	-1.01	0.935867	1.06	0.636887	conserved hypothetical protein	GO:0003677-DNA binding//GO:0005524-ATP binding	GO:0000160-two-component signal transduction system (phosphorelay)//GO:0006355-regulation of transcription, DNA-dependent	NA
111.UTR_m00140-b_x_at	6.32	6.11	5.79	7.42	8.84	6.56	5.42	5.68	8.04	13.1	6.52	6.07	7.55	5.55	8.82	-1.24	0.410086	1.09	1	-1.45	0.172346	1.36	0.298656	-1.17	0.651719	-1.59	0.162451	conserved hypothetical protein	GO:0003677-DNA binding//GO:0005524-ATP binding	GO:0000160-two-component signal transduction system (phosphorelay)//GO:0006355-regulation of transcription, DNA-dependent	NA
111.UTR_m00141-b_x_at	4.6	4.12	4.12	4.12	4.22	4.56	10.68	4.12	4.12	11.94	4.12	4.27	4.3	6.63	5.87	-1.01	1	-1.55	1	-1.37	0.549056	-1.54	0.46648	-1.37	0.6397	1.13	0.891105	hypothetical protein
111.UTR_m00142-a_x_at	4.3	4.12	4.3	4.53	4.43	5.28	4.81	4.12	5.03	10.66	5.11	4.24	4.73	4.45	6.5	-1.12	0.752236	-1.05	1	-1.53	0.169736	1.06	0.913278	-1.37	0.391971	-1.46	0.31252	CXXC-rich protein
112.m00114_at	953.68	769.64	1218.1	911.88	915.04	932.68	809.41	816.58	774.46	959.05	826.52	963.37	919.82	812.99	849.89	1.05	0.843039	1.18	1	1.13	0.498264	1.13	0.573754	1.08	0.753901	-1.05	0.885986	Rab family GTPase	GO:0003677-DNA binding//GO:0005524-ATP binding//GO:0005525-GTP binding	GO:0000160-two-component signal transduction system (phosphorelay)//GO:0006355-regulation of transcription, DNA-dependent//GO:0007264-small GTPase mediated signal transduction	NA	EHI_056100	EAL47212	XP_652598	XM_647506	112.t00002
112.m00117_at	316.46	331.98	468.82	359.96	430.28	403.74	389.45	377.44	356.84	385.51	399.33	366.56	396.92	383.4	380.15	-1.08	0.676634	-1.05	1	-1.04	0.860403	1.04	0.915307	1.04	0.87568	1.01	0.986225	alpha-amylase, putative				EHI_132040	EAL47215	XP_652601	XM_647509	112.t00005
112.m00117_x_at	271	301.28	392.53	322.63	361.83	358.94	321.02	303.51	307.81	344.26	307.63	317.64	347.33	312.14	319.45	-1.09	0.589785	1.02	1	-1.01	0.983262	1.11	0.573418	1.09	0.685552	-1.02	0.941195	alpha-amylase, putative				EHI_132040	EAL47215	XP_652601	XM_647509	112.t00005
112.m00118_at	191.19	207.96	169.82	171.97	174.69	182.18	191.76	194.77	157.05	177.61	158.66	189.01	176.23	193.26	164.18	1.07	0.536563	-1.02	1	1.15	0.210961	-1.1	0.465585	1.07	0.614172	1.18	0.231219	acyl-CoA synthetase, putative	GO:0003824-catalytic activity	GO:0008152-metabolism	NA	EHI_132030	EAL47216	XP_652602	XM_647510	112.t00006
112.m00118_x_at	155.33	149.19	129.87	125.8	136.19	133.75	136.16	159.28	112.39	127.67	121.99	144.38	131.84	147.27	120.52	1.1	0.445128	-1.02	1	1.2	0.145074	-1.12	0.413283	1.09	0.548042	1.22	0.175472	acyl-CoA synthetase, putative	GO:0003824-catalytic activity	GO:0008152-metabolism	NA	EHI_132030	EAL47216	XP_652602	XM_647510	112.t00006
112.m00119_at	7.59	7.23	10.24	6.92	7.27	8.44	9.6	7.33	7.04	7.39	7.4	8.25	7.52	8.39	7.27	1.1	0.635695	-1.02	1	1.13	0.496348	-1.12	0.630936	1.03	0.921883	1.15	0.543537	hypothetical protein				EHI_132020	EAL47217	XP_652603	XM_647511	112.t00007
112.m00120_at	47.63	47.63	54.01	58.87	50.66	56.34	48.18	44.43	48.47	55.61	50.46	49.67	55.18	46.27	51.43	-1.11	0.344828	1.07	1	-1.04	0.788274	1.19	0.159046	1.07	0.628542	-1.11	0.463408	hypothetical protein				EHI_132010	EAL47218	XP_652604	XM_647512	112.t00008
112.m00120_x_at	33.96	29.28	37.92	35.68	43.7	40.8	41.53	32.17	34.98	32.48	33.55	33.53	39.92	36.55	33.65	-1.19	0.252407	-1.09	1	-1	0.990692	1.09	0.660779	1.19	0.373721	1.09	0.707886	hypothetical protein				EHI_132010	EAL47218	XP_652604	XM_647512	112.t00008
112.m00121_x_at	54.78	27.9	59.81	33.88	48.48	52.03	46.17	58.04	66.87	33.56	52.98	45.05	44.05	51.77	49.17	1.02	0.983048	-1.15	1	-1.09	0.854006	-1.18	0.776674	-1.12	0.86028	1.05	0.952633	hypothetical protein				no direct link	EAL47219	XP_652605	XM_647513	112.t00009
112.m00122_at	86	67.22	66.63	70.81	64.85	54.32	54.95	62.1	66.3	58.16	71.81	72.76	62.95	58.41	65.18	1.16	0.386003	1.25	1	1.12	0.524036	1.08	0.748044	-1.04	0.905286	-1.12	0.627981	hypothetical protein	GO:0031072-heat shock protein binding//GO:0051082-unfolded protein binding	GO:0006457-protein folding	NA	EHI_131980	EAL47220	XP_652606	XM_647514	112.t00010
112.m00123_at	689.69	665.05	701.88	526.92	527.51	502.97	762.19	792.63	814.41	944.66	762.29	685.37	519.01	777.26	837.04	1.32	0.018497	-1.13	1	-1.22	0.0778711	-1.5	0.00705929	-1.61	0.015421	-1.08	0.594622	conserved hypothetical protein				EHI_131970	EAL47221	XP_652607	XM_647515	112.t00011
112.m00124_at	376.36	317.77	429.35	313.59	318.09	328.1	333.03	327.51	384.83	345.11	359.78	371.68	319.87	330.26	362.87	1.16	0.229625	1.13	1	1.02	0.878334	-1.03	0.884053	-1.13	0.426198	-1.1	0.575786	HIRA protein, putative	GO:0004871-signal transducer activity	GO:0007186-G-protein coupled receptor protein signaling pathway	GO:0005834-heterotrimeric G-protein complex	EHI_131950	EAL47222	XP_652608	XM_647516	112.t00012
112.m00125_x_at	9393.67	8891.81	9725.15	9010.25	8575.39	8778.44	8820.59	9017.06	8097.53	8335.95	8472.37	9330.55	8786.23	8918.29	8300.5	1.06	0.462467	1.05	1	1.12	0.163604	-1.02	0.926087	1.06	0.580111	1.07	0.490304	60S ribosomal protein L18a, putative				EHI_090020	EAL47223	XP_652609	XM_647517	112.t00013
112.m00126_at	260.82	321.8	99.98	260.82	308.56	210.33	219.45	232.68	368.71	297.41	449.96	203.21	256.76	225.97	366.78	-1.26	0.63225	-1.11	1	-1.8	0.205211	1.14	0.863561	-1.43	0.52942	-1.62	0.396608	Rho GTPase activating protein, putative				EHI_131930	EAL47224	XP_652610	XM_647518	112.t00014
112.m00127_at	49.02	50.92	20.18	47.86	49.48	48.1	36.35	39.76	43.07	32.2	43.52	36.93	48.47	38.02	39.23	-1.31	0.463615	-1.03	1	-1.06	0.897085	1.27	0.588682	1.24	0.660025	-1.03	0.971593	conserved hypothetical protein				EHI_131910	EAL47225	XP_652611	XM_647519	112.t00015
112.m00127_x_at	106.77	114.84	57.24	99.04	114.61	97.93	80.48	106.42	96.96	85.49	98.36	88.87	103.59	92.55	93.42	-1.17	0.615117	-1.04	1	-1.05	0.888968	1.12	0.783623	1.11	0.805237	-1.01	0.993444	conserved hypothetical protein				EHI_131910	EAL47225	XP_652611	XM_647519	112.t00015
112.m00128_at	74.16	48.82	96.67	55.96	53.7	55.1	64.81	71.85	39.12	29.83	48.63	70.47	54.91	68.24	38.43	1.28	0.381928	1.03	1	1.83	0.0553935	-1.24	0.523017	1.43	0.308968	1.78	0.113867	hypothetical protein				EHI_131900	EAL47226	XP_652612	XM_647520	112.t00016
112.m00128_x_at	78.95	59.96	124.69	60.18	61.88	56.59	77.08	79.7	43.95	30.52	37.51	83.88	59.51	78.38	36.92	1.41	0.209125	1.07	1	2.27	0.0170291	-1.32	0.386136	1.61	0.169761	2.12	0.0457801	hypothetical protein				EHI_131900	EAL47226	XP_652612	XM_647520	112.t00016
112.m00129_at	1161.48	847.6	592.43	937.18	912.25	882	882.24	919.41	1436.34	1102.82	1285.57	835.5	910.19	900.64	1267.51	-1.09	0.770521	-1.08	1	-1.52	0.112379	1.01	0.997791	-1.39	0.275137	-1.41	0.266925	hypothetical protein				EHI_131890	EAL47227	XP_652613	XM_647521	112.t00017
112.m00129_x_at	1271.2	1004.17	664.43	988.66	1033.98	946.81	903.98	937.09	1428.63	1171.4	1311.66	946.58	989.18	920.39	1299.62	-1.05	0.899707	1.03	1	-1.37	0.194016	1.07	0.849793	-1.31	0.348842	-1.41	0.244151	hypothetical protein				EHI_131890	EAL47227	XP_652613	XM_647521	112.t00017
112.m00132_at	123.77	150.36	100.78	152.37	136.36	145.09	107.3	84.98	86.62	88.8	106.29	123.32	144.45	95.49	93.5	-1.17	0.393628	1.29	1	1.32	0.153695	1.51	0.055624	1.54	0.0788595	1.02	0.959275	acyl-coA synthetase, putative	GO:0003824-catalytic activity//GO:0016491-oxidoreductase activity//GO:0048037-cofactor binding	GO:0008152-metabolism	NA	EHI_131880	EAL47230	XP_652616	XM_647524	112.t00020
112.m00132_x_at	144.44	169.85	115.93	169.64	151.73	151.78	110.27	115.91	90.94	101.51	125.15	141.68	157.5	113.05	104.93	-1.11	0.587214	1.25	1	1.35	0.122039	1.39	0.108757	1.5	0.090731	1.08	0.788427	acyl-coA synthetase, putative	GO:0003824-catalytic activity//GO:0016491-oxidoreductase activity//GO:0048037-cofactor binding	GO:0008152-metabolism	NA	EHI_131880	EAL47230	XP_652616	XM_647524	112.t00020
112.m00133_at	174.78	151.2	266.46	226.58	192.68	178.95	165.76	160.75	152.52	162.16	129.39	191.67	198.42	163.24	147.36	-1.04	0.926806	1.17	1	1.3	0.270132	1.22	0.468846	1.35	0.293692	1.11	0.76618	hypothetical protein	GO:0004842-ubiquitin-protein ligase activity//GO:0008270-zinc ion binding	GO:0016567-protein ubiquitination	GO:0000151-ubiquitin ligase complex	EHI_131870	EAL47231	XP_652617	XM_647525	112.t00021
112.m00133_x_at	120.7	119.77	196.63	160.27	155.38	146.49	162.33	130.48	128.71	120.36	111.19	141.65	153.94	145.54	119.87	-1.09	0.741204	-1.03	1	1.18	0.453622	1.06	0.879263	1.28	0.352232	1.21	0.48972	hypothetical protein	GO:0004842-ubiquitin-protein ligase activity//GO:0008270-zinc ion binding	GO:0016567-protein ubiquitination	GO:0000151-ubiquitin ligase complex	EHI_131870	EAL47231	XP_652617	XM_647525	112.t00021
112.UTR_m00114_x_at	684.89	627.25	694.75	631.45	590.17	630.49	623.72	626.83	604.38	639.4	627.69	668.29	617.07	625.28	623.65	1.08	0.349222	1.07	1	1.07	0.430696	-1.01	0.943552	-1.01	0.95322	1	0.994657	Rab family GTPase	GO:0003677-DNA binding//GO:0005524-ATP binding//GO:0005525-GTP binding	GO:0000160-two-component signal transduction system (phosphorelay)//GO:0006355-regulation of transcription, DNA-dependent//GO:0007264-small GTPase mediated signal transduction	NA
112.UTR_m00115-a_x_at	425.68	360.6	486.61	396.6	360.8	433.22	337.51	335.4	390.34	409.73	342.14	421.14	395.77	336.45	379.65	1.06	0.711015	1.25	1	1.11	0.494275	1.18	0.330567	1.04	0.85721	-1.13	0.529239	hypothetical protein
112.UTR_m00115-b_x_at	2207.98	2153.05	2249.63	2128.09	1936.15	2150.89	2131.31	2070.35	1777.61	1993.96	2128.09	2203.2	2069.42	2100.61	1961.17	1.06	0.555838	1.05	1	1.12	0.265692	-1.02	0.946821	1.06	0.691699	1.07	0.614796	hypothetical protein
112.UTR_m00117-b_x_at	4.28	4.28	4.28	4.45	4.28	4.64	4.28	4.28	4.23	4.28	4.81	4.28	4.46	4.28	4.43	-1.04	0.692338	1	1	-1.04	0.730146	1.04	0.750483	1.01	0.983042	-1.04	0.806926	alpha-amylase, putative
112.UTR_m00118_x_at	937.54	1053.07	941.35	998.86	932.45	932.45	925.38	918.18	928.91	932.55	966.43	975.88	954.08	921.77	942.48	1.02	0.843718	1.06	1	1.04	0.720053	1.04	0.787981	1.01	0.946788	-1.02	0.883258	acyl-CoA synthetase, putative	GO:0003824-catalytic activity	GO:0008152-metabolism	NA
112.UTR_m00120-a_x_at	8.09	7.58	9.89	6.77	8.12	8.46	8.4	7.97	7.31	7.97	5.69	8.46	7.75	8.18	6.92	1.09	0.658267	1.03	1	1.22	0.27677	-1.06	0.852512	1.12	0.625461	1.18	0.46796	hypothetical protein
112.UTR_m00121-a_x_at	6.51	6.11	6.01	7.18	7.49	6.53	6.13	5.96	7.84	6.5	7.48	6.21	7.06	6.04	7.25	-1.14	0.232765	1.03	1	-1.17	0.172127	1.17	0.202326	-1.03	0.877892	-1.2	0.186698	hypothetical protein
112.UTR_m00121-b_x_at	6.37	16.83	6.65	8.78	6.37	7.71	8.55	6.14	6.37	8.43	8.43	8.94	7.55	7.25	7.68	1.18	0.71812	1.23	1	1.16	0.73632	1.04	0.97158	-1.02	0.992089	-1.06	0.945557	hypothetical protein
112.UTR_m00122-a_x_at	22.34	21.81	21.81	21.81	22.13	21.81	21.81	22.07	21.81	24.07	21.81	21.99	21.91	21.94	22.54	1	0.992182	1	1	-1.03	0.792609	-1	1	-1.03	0.817149	-1.03	0.837206	hypothetical protein	GO:0031072-heat shock protein binding//GO:0051082-unfolded protein binding	GO:0006457-protein folding	NA
112.UTR_m00123_x_at	7.26	8.86	8.19	13.78	9.06	14.87	12.6	11.43	11.19	15.45	9.5	8.08	12.29	12	11.8	-1.52	0.101704	-1.49	1	-1.46	0.158416	1.02	0.973995	1.04	0.936238	1.02	0.978766	conserved hypothetical protein
112.UTR_m00124_x_at	9.23	9.23	9.07	9.11	8.69	9.36	9.23	9.9	9.23	17.47	9.23	9.18	9.05	9.56	11.42	1.01	0.984029	-1.04	1	-1.24	0.397496	-1.06	0.906362	-1.26	0.461363	-1.19	0.595029	HIRA protein, putative	GO:0004871-signal transducer activity	GO:0007186-G-protein coupled receptor protein signaling pathway	GO:0005834-heterotrimeric G-protein complex
112.UTR_m00125_x_at	4.82	4.83	5.41	4.85	5.61	4.83	4.35	5.23	8.15	7.51	7.36	5.01	5.09	4.77	7.67	-1.02	0.945243	1.05	1	-1.53	0.00896627	1.07	0.688905	-1.51	0.0375261	-1.61	0.0134499	60S ribosomal protein L18a, putative
112.UTR_m00126_x_at	2676.37	2712.57	2776.86	2611.84	2371.09	2665.35	2715.13	2512.41	2352.21	2523.92	2463.12	2721.62	2546.15	2611.8	2445.38	1.07	0.464323	1.04	1	1.11	0.247144	-1.03	0.863771	1.04	0.74571	1.07	0.579629	Rho GTPase activating protein, putative
112.UTR_m00127-a_x_at	5.84	5.84	5.44	5.94	5.84	5.84	5.84	5.23	6.71	5.84	6.66	5.7	5.88	5.53	6.39	-1.03	0.807673	1.03	1	-1.12	0.263471	1.06	0.62013	-1.09	0.495251	-1.16	0.239998	conserved hypothetical protein
112.UTR_m00129_x_at	41.08	33.66	59.1	33.4	27.78	33.66	55.41	41.83	33.4	25.64	31.58	43.39	31.49	48.15	30.02	1.38	0.185368	-1.11	1	1.45	0.154212	-1.53	0.125366	1.05	0.914988	1.6	0.129525	hypothetical protein
112.UTR_m00130_x_at	4.12	4.57	4.12	4.12	4.56	4.12	4.14	4.12	4.28	4.27	4.12	4.26	4.26	4.13	4.22	1	1	1.03	1	1.01	0.933357	1.03	0.814467	1.01	0.959843	-1.02	0.88799	hypothetical protein
113.m00147_at	1342.94	1361	959.25	1938.23	1926.65	1917.5	1170.12	1340.72	1614.57	1552.72	1488.75	1205.82	1927.44	1252.52	1551.16	-1.6	0.0113476	-1.04	1	-1.29	0.126544	1.54	0.0261433	1.24	0.256589	-1.24	0.272477	conserved hypothetical protein				EHI_137110	EAL47201	XP_652587	XM_647495	113.t00003
113.m00148_at	8.43	11.11	11.37	8.34	8.1	8.35	8.34	8.44	8.19	6.61	8.14	10.21	8.26	8.39	7.61	1.24	0.156246	1.22	1	1.34	0.0746983	-1.02	0.972445	1.09	0.683585	1.1	0.636887	hypothetical protein				EHI_137100	EAL47202	XP_652588	XM_647496	113.t00004
113.m00149_at	1344.39	1270.18	817.62	1356.01	1371.19	1320.85	931.06	1202.11	1029.02	1259.57	1048.18	1117.67	1349.18	1057.94	1107.54	-1.21	0.394281	1.06	1	1.01	0.979774	1.28	0.329142	1.22	0.474602	-1.05	0.907911	TFIID subunit, putative				EHI_137090	EAL47203	XP_652589	XM_647497	113.t00005
113.m00150_at	5.8	5.85	9.2	6.51	6.6	6.51	6.51	6.51	6.9	14.26	6.52	6.78	6.54	6.51	8.62	1.04	0.953907	1.04	1	-1.27	0.489935	1	1	-1.32	0.51431	-1.32	0.522071	hypothetical protein				EHI_137070	EAL47204	XP_652590	XM_647498	113.t00006
113.m00150_x_at	7.02	7.44	7.5	7.76	7.48	7.61	7.6	7.47	7.79	9.49	12.04	7.32	7.62	7.53	9.61	-1.04	0.848287	-1.03	1	-1.31	0.110838	1.01	0.986814	-1.26	0.240302	-1.28	0.226716	hypothetical protein				EHI_137070	EAL47204	XP_652590	XM_647498	113.t00006
113.m00151_at	98.7	64.69	175.78	90.38	74.98	72.9	119.29	110.42	91.19	67.83	87.1	103.92	79.05	114.77	81.37	1.31	0.450656	-1.1	1	1.28	0.506608	-1.45	0.358712	-1.03	0.974872	1.41	0.452069	hypothetical protein				EHI_137060	EAL47205	XP_652591	XM_647499	113.t00007
113.m00151_x_at	36.72	30.34	58.16	28.74	32.46	28.16	38.85	38.38	37.7	29.82	31.89	40.16	29.73	38.61	32.97	1.35	0.213377	1.04	1	1.22	0.434198	-1.3	0.349772	-1.11	0.766105	1.17	0.637712	hypothetical protein				EHI_137060	EAL47205	XP_652591	XM_647499	113.t00007
113.m00152_at	186.74	145.68	305.07	229.68	200.88	239.44	204.21	213.13	192.8	217.51	182.78	202.46	222.72	208.62	197.17	-1.1	0.763195	-1.03	1	1.03	0.944219	1.07	0.888558	1.13	0.741483	1.06	0.906498	hypothetical protein				EHI_137050	EAL47206	XP_652592	XM_647500	113.t00008
113.m00152_x_at	253.72	193.27	390.99	287.27	265.42	306.95	260.59	264.13	260.16	267.77	244.2	267.65	286.04	262.36	257.19	-1.07	0.833642	1.02	1	1.04	0.900123	1.09	0.819328	1.11	0.760622	1.02	0.972651	hypothetical protein				EHI_137050	EAL47206	XP_652592	XM_647500	113.t00008
113.m00153_at	159.62	171.33	115.35	157.41	152.95	148.5	133.94	161.17	194.71	158.11	157.56	146.66	152.91	146.93	169.28	-1.04	0.867203	-1	1	-1.15	0.448445	1.04	0.90666	-1.11	0.677362	-1.15	0.558085	protein kinase, putative	GO:0004672-protein kinase activity//GO:0004674-protein serine/threonine kinase activity//GO:0004713-protein-tyrosine kinase activity//GO:0005524-ATP binding	GO:0006468-protein amino acid phosphorylation	NA	EHI_137040	EAL47207	XP_652593	XM_647501	113.t00009
113.m00153_x_at	140.05	168.15	112.16	148.75	129.92	147.44	137.93	141.88	169.69	160.54	167.04	138.23	141.77	139.89	165.71	-1.03	0.920084	-1.01	1	-1.2	0.268124	1.01	0.978745	-1.17	0.430632	-1.18	0.402038	protein kinase, putative	GO:0004672-protein kinase activity//GO:0004674-protein serine/threonine kinase activity//GO:0004713-protein-tyrosine kinase activity//GO:0005524-ATP binding	GO:0006468-protein amino acid phosphorylation	NA	EHI_137040	EAL47207	XP_652593	XM_647501	113.t00009
113.m00154_at	149.95	111.3	188.67	210.19	207.26	227.51	111.11	163.44	202.32	193.27	186.54	146.57	214.8	134.76	193.93	-1.47	0.09456	1.09	1	-1.32	0.234629	1.59	0.0747375	1.11	0.746318	-1.44	0.204779	hypothetical protein	GO:0004842-ubiquitin-protein ligase activity//GO:0008270-zinc ion binding	GO:0016567-protein ubiquitination	GO:0000151-ubiquitin ligase complex	EHI_137030	EAL47208	XP_652594	XM_647502	113.t00010
113.m00155_at	294.6	274.32	281.8	283.7	293.38	299.48	282.59	284.43	306.42	286.49	298.84	283.45	292.11	283.51	297.14	-1.03	0.746917	-1	1	-1.05	0.572651	1.03	0.799769	-1.02	0.90263	-1.05	0.672789	hypothetical protein				EHI_137020	EAL47209	XP_652595	XM_647503	113.t00011
113.m00155_x_at	119.62	130.23	130.42	134.18	133.93	133.93	137.26	140.27	144.8	145.03	118.17	126.65	134.02	138.75	135.39	-1.06	0.635695	-1.1	1	-1.07	0.557098	-1.04	0.840902	-1.01	0.96998	1.02	0.898662	hypothetical protein				EHI_137020	EAL47209	XP_652595	XM_647503	113.t00011
113.m00157_at	270.89	222.95	300.55	254.12	229.64	246.1	188.93	227.4	224.87	233.19	221.53	262.81	243.07	207.28	226.48	1.08	0.6048	1.27	1	1.16	0.304004	1.17	0.314096	1.07	0.709853	-1.09	0.645466	hypothetical protein	GO:0016787-hydrolase activity	NA	NA	EHI_137250	EAL47191	XP_652577	XM_647485	113.t00013
113.m00157_x_at	282.62	219.7	303.18	265.49	255.74	279.91	195.29	212.06	247.97	248.54	233.77	266.02	266.86	203.51	243.33	-1	0.999977	1.31	0.997932	1.09	0.533801	1.31	0.0868034	1.1	0.605404	-1.2	0.304976	hypothetical protein	GO:0016787-hydrolase activity	NA	NA	EHI_137250	EAL47191	XP_652577	XM_647485	113.t00013
113.m00158_at	114.74	106.69	147.76	78.81	81.49	90.75	127.04	118.91	83.2	90.94	108.9	121.84	83.53	122.91	93.75	1.46	0.0351756	-1.01	1	1.3	0.137339	-1.47	0.0501821	-1.12	0.589611	1.31	0.199091	hypothetical protein				EHI_137260	EAL47192	XP_652578	XM_647486	113.t00014
113.m00158_x_at	190.28	154.79	211.31	121.34	122.15	123.43	212.8	182.51	121.95	148.14	153.21	183.94	122.31	197.08	140.4	1.5	0.0201001	-1.07	1	1.31	0.106577	-1.61	0.0178571	-1.15	0.481273	1.4	0.0932915	hypothetical protein				EHI_137260	EAL47192	XP_652578	XM_647486	113.t00014
113.m00159_s_at	144.86	132.18	126	118.08	123.68	121.1	113.34	143.1	127.11	125.22	106.3	134.12	120.93	127.35	119.16	1.11	0.434788	1.05	1	1.13	0.382575	-1.05	0.785542	1.01	0.959588	1.07	0.725834	hypothetical protein				EHI_137270	EAL47193	XP_652579	XM_647487	113.t00015
113.m00160_at	3560.57	3300.73	2620.69	4305.2	4393.37	4158.42	3407.95	3476.05	4918.29	4044.47	4370.07	3134.6	4284.56	3441.83	4429.84	-1.37	0.0385403	-1.1	1	-1.41	0.0354271	1.24	0.166746	-1.03	0.887992	-1.29	0.158846	heat shock transcription factor family protein, putative	GO:0003677-DNA binding//GO:0003700-transcription factor activity	GO:0006355-regulation of transcription, DNA-dependent	GO:0005634-nucleus	EHI_137000	EAL47194	XP_652580	XM_647488	113.t00016
113.m00161_at	166.52	188.73	253.98	211.63	183.49	187.92	230.61	196.38	175.64	171.95	179.44	199.85	193.96	212.81	175.65	1.03	0.910484	-1.06	1	1.14	0.469625	-1.1	0.686379	1.1	0.665615	1.21	0.384902	conserved hypothetical protein				EHI_136990	EAL47195	XP_652581	XM_647489	113.t00017
113.m00162_at	404.04	383.11	362.51	677.27	617.47	642.31	434.75	398.07	560.01	606	534.05	382.84	645.22	416.01	565.92	-1.69	0.00107849	-1.09	1	-1.48	0.00543045	1.55	0.00411137	1.14	0.280684	-1.36	0.0273918	lipid phosphatase, putative				EHI_136980	EAL47196	XP_652582	XM_647490	113.t00018
113.m00163_at	46.09	28.03	67.02	43.02	32.26	39.19	48.25	47.74	37.28	38.33	45.51	44.24	37.89	47.99	40.21	1.17	0.655282	-1.08	1	1.1	0.794543	-1.27	0.529734	-1.06	0.919461	1.19	0.689347	hypothetical protein				EHI_136970	EAL47197	XP_652583	XM_647491	113.t00019
113.m00163_x_at	44.79	37.64	91.29	47.48	37.07	57.18	42.16	48.16	44.45	47.75	47.67	53.59	46.51	45.06	46.6	1.15	0.721786	1.19	1	1.15	0.713194	1.03	0.974982	-1	1	-1.03	0.966161	hypothetical protein				EHI_136970	EAL47197	XP_652583	XM_647491	113.t00019
113.m00165_at	283.48	323.81	241.29	225.79	269.44	239.96	336.28	335.63	316.64	262.09	307.26	280.83	244.4	335.96	294.34	1.15	0.344828	-1.2	1	-1.05	0.782385	-1.37	0.0638186	-1.2	0.306736	1.14	0.489982	DNA mismatch repair protein MSH2, putative	GO:0003684-damaged DNA binding//GO:0005524-ATP binding	GO:0006298-mismatch repair	NA	EHI_172750	EAL47185	XP_652571	XM_647479	113.t00021
113.m00165_x_at	278.31	301.5	243.18	222.76	252.06	234.86	298.85	352.15	282.07	277.64	249.21	273.27	236.25	324.41	269.24	1.16	0.247478	-1.19	1	1.01	0.931352	-1.37	0.0395054	-1.14	0.412862	1.2	0.246045	DNA mismatch repair protein MSH2, putative	GO:0003684-damaged DNA binding//GO:0005524-ATP binding	GO:0006298-mismatch repair	NA	EHI_172750	EAL47185	XP_652571	XM_647479	113.t00021
113.m00166_x_at	7.33	7.33	7.06	7.33	7.33	7.33	7.23	7.33	7.81	7.33	8.38	7.24	7.33	7.28	7.83	-1.01	0.929195	-1.01	1	-1.08	0.37192	1.01	0.981956	-1.07	0.538455	-1.08	0.510805	protein kinase, putative	GO:0004674-protein serine/threonine kinase activity//GO:0004713-protein-tyrosine kinase activity//GO:0005524-ATP binding	GO:0006468-protein amino acid phosphorylation	NA	no direct link	EAL47186	XP_652572	XM_647480	113.t00022
113.m00167_x_at	20.92	24	20.47	8.96	11.15	10.01	20.47	32.16	20.13	16.68	23.79	21.74	10	25.66	19.99	2.17	0.00580457	-1.18	1	1.09	0.728278	-2.57	0.00478651	-2	0.0421389	1.28	0.367615	hypothetical protein				EHI_172730	EAL47187	XP_652573	XM_647481	113.t00023
113.UTR_m00146_x_at	4.12	4.12	5.3	4.2	4.12	4.49	4.12	4.26	4.19	4.36	4.13	4.48	4.27	4.19	4.23	1.05	0.732876	1.07	1	1.06	0.663668	1.02	0.945681	1.01	0.978123	-1.01	0.975714	proteasome beta subunit, putative	GO:0004175-endopeptidase activity//GO:0004298-threonine endopeptidase activity	GO:0006511-ubiquitin-dependent protein catabolism	GO:0005839-proteasome core complex (sensu Eukaryota)
113.UTR_m00149-b_x_at	6.34	6.2	10.58	8.21	6.47	6.59	6.48	6.66	8.29	6.16	5.88	7.47	7.05	6.57	6.69	1.06	0.867758	1.14	1	1.12	0.696733	1.07	0.868767	1.05	0.910432	-1.02	0.975742	TFIID subunit, putative
113.UTR_m00151-a_x_at	30.35	26.45	51.72	30.35	20.05	27.49	20.05	25.49	51.03	52.02	22.64	34.63	25.57	22.6	39.17	1.35	0.482093	1.53	1	-1.13	0.801255	1.13	0.858161	-1.53	0.417024	-1.73	0.29954	hypothetical protein
113.UTR_m00152-a_x_at	5.52	4.9	8.78	5.83	5.52	13.18	4.49	5.52	5.52	5.52	7.81	6.19	7.51	4.98	6.19	-1.21	0.669308	1.24	1	1	1	1.51	0.37545	1.21	0.730747	-1.24	0.705823	hypothetical protein
113.UTR_m00156-a_x_at	5.46	29.04	5.69	5.79	5.79	5.4	14.93	6.4	5.79	18.02	12.66	9.66	5.66	9.78	10.97	1.71	0.503009	-1.01	1	-1.14	0.898277	-1.73	0.562686	-1.94	0.49535	-1.12	0.941255	hypothetical protein
113.UTR_m00158_x_at	4.68	4.68	4.68	5.02	5.02	4.68	4.68	4.68	5.85	4.68	4.68	4.68	4.9	4.68	5.04	-1.05	0.716189	1	1	-1.08	0.523411	1.05	0.770848	-1.03	0.881108	-1.08	0.625273	hypothetical protein
113.UTR_m00160_x_at	30.56	30.87	33.63	15.3	18.1	25.08	20.5	22.1	24.99	24.4	30.07	31.65	19.08	21.29	26.37	1.66	0.0212067	1.49	0.982686	1.2	0.368859	-1.12	0.6703	-1.38	0.187399	-1.24	0.393848	heat shock transcription factor family protein, putative	GO:0003677-DNA binding//GO:0003700-transcription factor activity	GO:0006355-regulation of transcription, DNA-dependent	GO:0005634-nucleus
113.UTR_m00161-a_x_at	2221.67	2042.57	1564.7	2629.61	2640.28	2482.98	1933.12	1941.28	2390.76	2293.55	2256.29	1922.04	2583.28	1937.2	2312.85	-1.34	0.0459124	-1.01	1	-1.2	0.20704	1.33	0.0761603	1.12	0.535806	-1.19	0.318127	conserved hypothetical protein
113.UTR_m00161-b_x_at	10.05	10.05	10.05	11	10.36	9.4	9.91	10.05	10.05	12.21	10.05	10.05	10.23	9.98	10.72	-1.02	0.92097	1.01	1	-1.07	0.586486	1.03	0.905144	-1.05	0.773848	-1.07	0.646266	conserved hypothetical protein
113.UTR_m00162_x_at	13.52	7.41	7.48	15.86	14.21	19.57	7.2	8.61	8.62	8.87	34.61	9.08	16.4	7.88	13.83	-1.81	0.299963	1.15	1	-1.52	0.478796	2.08	0.255467	1.19	0.849195	-1.76	0.447373	lipid phosphatase, putative
113.UTR_m00163_x_at	4.63	4.59	4.68	5.82	4.8	5.11	8.07	4.53	5.01	6.94	12.04	4.63	5.23	6.05	7.48	-1.13	0.777178	-1.31	1	-1.62	0.193131	-1.16	0.773692	-1.43	0.417024	-1.24	0.667324	hypothetical protein
113.UTR_m00164-a_x_at	8.2	7.84	10.02	7.99	7.02	6.89	9.7	10.09	7.99	6.86	7.99	8.63	7.28	9.89	7.59	1.19	0.202343	-1.15	1	1.14	0.359947	-1.36	0.0545971	-1.04	0.841424	1.3	0.12528	poly(ADP-ribose) polymerase, putative	GO:0003677-DNA binding	NA	GO:0005622-intracellular//GO:0005634-nucleus
114.m00128_at	10.63	9.6	19.48	9.36	9.64	9.37	10.14	11.94	10.49	8.14	9.19	12.58	9.46	11.01	9.22	1.33	0.294425	1.14	1	1.36	0.275722	-1.16	0.674455	1.03	0.971155	1.19	0.637926	Rab family GTPase				EHI_008350	EAL47169	XP_652555	XM_647463	114.t00002
114.m00128_x_at	9.29	6.38	15.58	6.19	6.84	6.19	6.13	8.21	7.13	5.94	6.54	9.74	6.4	7.1	6.52	1.52	0.182792	1.37	1	1.49	0.226678	-1.11	0.83751	-1.02	0.984891	1.09	0.875472	Rab family GTPase				EHI_008350	EAL47169	XP_652555	XM_647463	114.t00002
114.m00129_at	20.33	16.3	13.82	34.86	30.91	19.01	15.58	19.67	26.29	16.11	20.07	16.61	27.36	17.51	20.41	-1.65	0.104889	-1.05	1	-1.23	0.517292	1.56	0.192736	1.34	0.448871	-1.17	0.731536	hypothetical protein	GO:0004289-subtilase activity	GO:0006508-proteolysis and peptidolysis	NA	EHI_008360	EAL47170	XP_652556	XM_647464	114.t00003
114.m00130_at	698.48	744.21	542.28	771.44	758.86	729.38	475.97	633.99	507.65	658.66	531.15	655.68	753.02	549.33	562.1	-1.15	0.45996	1.19	1	1.17	0.414937	1.37	0.12771	1.34	0.202963	-1.02	0.95486	hypothetical protein				EHI_008370	EAL47171	XP_652557	XM_647465	114.t00004
114.m00130_x_at	690.73	716.68	551.33	733.01	771.06	782.22	502.36	630.62	565.37	644.29	551.24	648.66	761.8	562.85	585.58	-1.17	0.275493	1.15	1	1.11	0.506742	1.35	0.0774872	1.3	0.159023	-1.04	0.875622	hypothetical protein				EHI_008370	EAL47171	XP_652557	XM_647465	114.t00004
114.m00131_at	3613.09	3839.9	2970.91	3891.12	3562.13	3760.77	3457.63	3594.58	3622.69	3689.54	3581.13	3454.32	3735.54	3525.44	3630.85	-1.08	0.517927	-1.02	1	-1.05	0.69764	1.06	0.715043	1.03	0.882244	-1.03	0.8833	aminopeptidase, putative	GO:0004179-membrane alanyl aminopeptidase activity//GO:0008237-metallopeptidase activity//GO:0008270-zinc ion binding	GO:0006508-proteolysis and peptidolysis	NA	EHI_008380	EAL47172	XP_652558	XM_647466	114.t00005
114.m00131_x_at	3631.68	3690.08	2771.92	3792.67	3738.62	3917.15	3326.37	3522.72	3803.92	3821.62	3810.3	3336.63	3815.42	3423.13	3811.94	-1.14	0.290096	-1.03	1	-1.14	0.314635	1.11	0.469249	1	1	-1.11	0.51973	aminopeptidase, putative	GO:0004179-membrane alanyl aminopeptidase activity//GO:0008237-metallopeptidase activity//GO:0008270-zinc ion binding	GO:0006508-proteolysis and peptidolysis	NA	EHI_008380	EAL47172	XP_652558	XM_647466	114.t00005
114.m00132_at	694.11	634.31	1132.24	734.74	701.32	786.13	761.3	827.29	585.24	682.05	683.69	792.91	739.91	793.61	648.64	1.07	0.803153	-1	1	1.22	0.389492	-1.07	0.84784	1.14	0.658516	1.22	0.49139	RNA polymerases II subunit, putative				no direct link	EAL47173	XP_652559	XM_647467	114.t00006
113.UTR_m00165-a_x_at	401.05	449.25	215.43	282.51	292.25	268.14	347.9	375.83	345.07	321.15	328.25	338.58	280.79	361.6	331.34	1.21	0.499116	-1.07	1	1.02	0.955941	-1.29	0.414899	-1.18	0.638326	1.09	0.842267	DNA mismatch repair protein MSH2, putative	GO:0003684-damaged DNA binding//GO:0005524-ATP binding	GO:0006298-mismatch repair	NA
113.UTR_m00166_x_at	744.83	1002.92	514.6	698.8	662.3	675.79	753.16	804.65	876.31	877.01	939.69	727.11	678.8	778.48	897.19	1.07	0.809245	-1.07	1	-1.23	0.378201	-1.15	0.643139	-1.32	0.326063	-1.15	0.656457	protein kinase, putative	GO:0004674-protein serine/threonine kinase activity//GO:0004713-protein-tyrosine kinase activity//GO:0005524-ATP binding	GO:0006468-protein amino acid phosphorylation	NA
114.m00132_x_at	590.42	506.94	946.15	595.57	611.74	645.99	635.12	646.07	500.21	579.53	583.47	656.69	617.41	640.58	553.03	1.06	0.835041	1.03	1	1.19	0.469625	-1.04	0.941164	1.12	0.729017	1.16	0.64135	RNA polymerases II subunit, putative				no direct link	EAL47173	XP_652559	XM_647467	114.t00006
114.m00133_at	201.55	248.23	108.78	58.1	75.71	63.2	202.42	204.68	160.01	151.42	185.45	175.9	65.26	203.54	165.01	2.7	0.00851561	-1.16	1	1.07	0.864027	-3.12	0.00861953	-2.53	0.0451905	1.23	0.611674	conserved hypothetical protein				EHI_008390	EAL47174	XP_652560	XM_647468	114.t00007
114.m00133_x_at	170.81	203.11	98.18	47.39	71.88	62.03	154.66	188.63	148.39	103.33	165.09	150.46	59.56	170.8	136.28	2.53	0.0162416	-1.14	1	1.1	0.800672	-2.87	0.0161611	-2.29	0.0713724	1.25	0.620036	conserved hypothetical protein				EHI_008390	EAL47174	XP_652560	XM_647468	114.t00007
114.m00134_at	63.41	48.72	107.54	74.71	66.71	79.87	68.97	60.36	66.52	66.86	66.11	69.26	73.56	64.52	66.5	-1.06	0.87876	1.07	1	1.04	0.911283	1.14	0.732968	1.11	0.8081	-1.03	0.962037	hypothetical protein				EHI_008400	EAL47175	XP_652561	XM_647469	114.t00008
114.m00135_at	89.21	80.13	91.58	96.65	91.33	104.32	86.88	96.01	105.46	124.55	97.9	86.83	97.29	91.33	108.74	-1.12	0.37466	-1.05	1	-1.25	0.101882	1.07	0.716797	-1.12	0.489219	-1.19	0.277894	protein kinase, putative	GO:0004672-protein kinase activity//GO:0004674-protein serine/threonine kinase activity//GO:0004713-protein-tyrosine kinase activity//GO:0005515-protein binding//GO:0005524-ATP binding	GO:0006468-protein amino acid phosphorylation	NA	EHI_008410	EAL47176	XP_652562	XM_647470	114.t00009
114.m00135_x_at	112.99	103.98	130.01	137.63	154.27	131.69	132.67	135.64	165.39	174.53	161.45	115.17	140.88	134.15	167.04	-1.22	0.090531	-1.16	1	-1.45	0.0132637	1.05	0.771864	-1.19	0.24203	-1.25	0.141553	protein kinase, putative	GO:0004672-protein kinase activity//GO:0004674-protein serine/threonine kinase activity//GO:0004713-protein-tyrosine kinase activity//GO:0005515-protein binding//GO:0005524-ATP binding	GO:0006468-protein amino acid phosphorylation	NA	EHI_008410	EAL47176	XP_652562	XM_647470	114.t00009
114.m00136_at	570.76	567.81	880.28	519.17	519.88	528.66	729.72	675.58	495.56	577.06	586.89	658.3	522.55	702.13	551.6	1.26	0.214928	-1.07	1	1.19	0.365871	-1.34	0.16259	-1.06	0.855242	1.27	0.311198	hypothetical protein				EHI_008420	EAL47177	XP_652563	XM_647471	114.t00010
114.m00137_at	44.57	25.39	61.2	49.84	46.45	50.72	44.54	44.59	44.96	43.85	44.55	41.07	48.97	44.56	44.45	-1.19	0.578689	-1.08	1	-1.08	0.822284	1.1	0.842226	1.1	0.830657	1	1	zinc finger protein, putative	GO:0046872-metal ion binding	NA	NA	EHI_008430	EAL47178	XP_652564	XM_647472	114.t00011
114.m00137_x_at	45.92	37.97	75.6	53.56	49.71	56.81	63.58	47.41	49.15	51.16	54.25	50.89	53.28	54.9	51.48	-1.05	0.910033	-1.08	1	-1.01	0.978614	-1.03	0.966269	1.03	0.951227	1.07	0.887759	zinc finger protein, putative	GO:0046872-metal ion binding	NA	NA	EHI_008430	EAL47178	XP_652564	XM_647472	114.t00011
114.m00138_at	5.46	5.46	5.46	5.46	5.46	5.75	7.43	5.46	5.46	5.48	5.42	5.46	5.56	6.37	5.45	-1.02	0.932176	-1.17	1	1	0.99895	-1.15	0.332705	1.02	0.940406	1.17	0.319931	hypothetical protein				EHI_008440	EAL47179	XP_652565	XM_647473	114.t00012
114.m00138_x_at	15.53	15.14	27.6	16.09	15.44	16.41	18.7	15.86	15.24	20.45	16.64	18.65	15.98	17.22	17.31	1.17	0.567929	1.08	1	1.08	0.802799	-1.08	0.859496	-1.08	0.838901	-1.01	0.998246	hypothetical protein				EHI_008440	EAL47179	XP_652565	XM_647473	114.t00012
114.m00139_at	268.48	305.57	136.14	135.19	146.84	107.96	229.91	224.29	257.01	188.11	262.76	223.53	128.93	227.08	233.33	1.73	0.0971704	-1.02	1	-1.04	0.921402	-1.76	0.12805	-1.81	0.151419	-1.03	0.972615	hypothetical protein				EHI_008450	EAL47180	XP_652566	XM_647474	114.t00013
114.m00140_at	10.92	8.05	12.82	5.41	5.06	5.06	6.43	8.28	5.83	5.83	8.54	10.4	5.18	7.3	6.62	2.01	0.0124729	1.42	1	1.57	0.078625	-1.41	0.192881	-1.28	0.403677	1.1	0.787108	ribose-phosphate pyrophosphokinase, putative	GO:0004749-ribose-phosphate diphosphokinase activity	GO:0009165-nucleotide biosynthesis	NA	EHI_008460	EAL47181	XP_652567	XM_647475	114.t00014
114.m00145_at	2761.84	3173.36	3146.49	3460.66	3679.63	3576.64	3611.16	3059.27	3831.74	3720.69	3864.41	3021.21	3571.19	3323.78	3805.11	-1.18	0.109916	-1.1	1	-1.26	0.0494403	1.07	0.576605	-1.07	0.644784	-1.14	0.307075	hypothetical protein				EHI_008610	EAL47157	XP_652543	XM_647451	114.t00019
114.m00145_x_at	2541.15	2857.4	3026.58	3139.84	3232.47	3173.36	3243.99	2692.78	3532.6	3316.36	3377.87	2801.03	3181.66	2955.56	3407.74	-1.14	0.248009	-1.06	1	-1.22	0.102678	1.08	0.594473	-1.07	0.639225	-1.15	0.312256	hypothetical protein				EHI_008610	EAL47157	XP_652543	XM_647451	114.t00019
114.m00146_at	10732.9	10427.2	8962.23	10138.3	9971.2	9897.77	10157.8	10259.7	10076.1	9709.98	10139.3	10010	10001.9	10208.6	9973.34	1	1	-1.02	1	1	0.982348	-1.02	0.909361	1	0.996281	1.02	0.888432	60S ribosomal protein L17, putative	GO:0003735-structural constituent of ribosome	GO:0006412-protein biosynthesis	GO:0005622-intracellular//GO:0005840-ribosome//GO:0015934-large ribosomal subunit	EHI_008620	EAL47158	XP_652544	XM_647452	114.t00020
114.m00146_x_at	10979.5	10995.9	9378.53	10235.7	9851.2	9783.68	9786.29	10381.7	9780.6	9586.71	10280.9	10422.8	9954.89	10079.6	9878.45	1.05	0.676324	1.03	1	1.06	0.604831	-1.01	0.958626	1.01	0.976267	1.02	0.910392	60S ribosomal protein L17, putative	GO:0003735-structural constituent of ribosome	GO:0006412-protein biosynthesis	GO:0005622-intracellular//GO:0005840-ribosome//GO:0015934-large ribosomal subunit	EHI_008620	EAL47158	XP_652544	XM_647452	114.t00020
114.m00147_at	2858.97	4185.2	1889.83	946.76	2120.95	1111.6	3676.01	3583.06	3538.78	2275.77	3415.13	2827.81	1306.89	3629.24	3018.54	2.16	0.0693449	-1.28	1	-1.07	0.902819	-2.78	0.0409996	-2.31	0.117452	1.2	0.76618	hypothetical protein				EHI_008630	EAL47159	XP_652545	XM_647453	114.t00021
114.m00151_at	366.12	388.24	217.65	377.88	437.07	407.14	367.57	371.53	462.92	439.29	475.49	313.93	406.64	369.55	458.99	-1.3	0.241915	-1.18	1	-1.46	0.112825	1.1	0.764994	-1.13	0.685516	-1.24	0.451701	heat shock factor-related protein, putative	GO:0003677-DNA binding//GO:0003700-transcription factor activity	GO:0006355-regulation of transcription, DNA-dependent	GO:0005634-nucleus	EHI_008660	EAL47163	XP_652549	XM_647457	114.t00025
114.m00151_x_at	482.31	515.76	297.09	519.66	523.79	517.89	477.56	474.72	617.06	543.17	612.96	419.65	520.44	476.14	590.06	-1.24	0.305295	-1.13	1	-1.41	0.12989	1.09	0.769258	-1.13	0.652719	-1.24	0.431676	heat shock factor-related protein, putative	GO:0003677-DNA binding//GO:0003700-transcription factor activity	GO:0006355-regulation of transcription, DNA-dependent	GO:0005634-nucleus	EHI_008660	EAL47163	XP_652549	XM_647457	114.t00025
114.m00152_at	97.12	93.94	84.03	97.54	97.91	101.44	97.15	89.34	103.04	96.55	98.58	91.52	98.95	93.16	99.35	-1.08	0.410887	-1.02	1	-1.09	0.397003	1.06	0.607778	-1	0.991614	-1.07	0.611674	hypothetical protein				EHI_008670	EAL47164	XP_652550	XM_647458	114.t00026
114.m00152_x_at	62.01	60.16	55.6	68.36	68.11	58.45	51.56	55.42	82.35	83.13	66.9	59.19	64.8	53.46	77.08	-1.09	0.493436	1.11	1	-1.3	0.0629287	1.21	0.179727	-1.19	0.274854	-1.44	0.0382012	hypothetical protein				EHI_008670	EAL47164	XP_652550	XM_647458	114.t00026
114.m00154_s_at	20.94	20.43	20.74	23.06	26.48	25.9	19.78	19.88	20.46	14.24	21.36	20.7	25.1	19.83	18.4	-1.21	0.244188	1.04	1	1.13	0.495052	1.27	0.207533	1.36	0.140315	1.08	0.763286	hypothetical protein				EHI_008700	EAL47165	XP_652553	XM_647461	114.t00028
114.m00155_at	125.73	122.85	122.06	130.9	124.97	138.76	115.02	128.29	147.69	135.09	121.52	123.53	131.42	121.47	134.34	-1.06	0.589578	1.02	1	-1.09	0.448665	1.08	0.542872	-1.02	0.908231	-1.11	0.467394	hypothetical protein	GO:0004197-cysteine-type endopeptidase activity//GO:0004221-ubiquitin thiolesterase activity	GO:0006511-ubiquitin-dependent protein catabolism	NA	EHI_008680	EAL47166	XP_652551	XM_647459	114.t00029
114.m00155_x_at	131.3	131.06	130.95	138.93	134.08	139.92	130	134.55	133.45	159.06	125.48	131.1	137.62	132.26	138.62	-1.05	0.690803	-1.01	1	-1.06	0.62789	1.04	0.80511	-1.01	0.981038	-1.05	0.773052	hypothetical protein	GO:0004197-cysteine-type endopeptidase activity//GO:0004221-ubiquitin thiolesterase activity	GO:0006511-ubiquitin-dependent protein catabolism	NA	EHI_008680	EAL47166	XP_652551	XM_647459	114.t00029
114.m00156_at	217.13	273.47	121.76	102.8	130.52	127.01	202.68	204.74	198.52	138.02	176.65	193.37	119.44	203.71	169.16	1.62	0.123801	-1.05	1	1.14	0.698351	-1.71	0.131635	-1.42	0.373721	1.2	0.67209	hypothetical protein				EHI_008690	EAL47167	XP_652552	XM_647460	114.t00030
114.m00156_x_at	276.28	380.34	157.77	150.72	224.24	161.45	271.31	261.79	290.83	154.83	273.71	254.99	176.06	266.5	230.99	1.45	0.34882	-1.05	1	1.1	0.834079	-1.51	0.358857	-1.31	0.594956	1.15	0.820505	hypothetical protein				EHI_008690	EAL47167	XP_652552	XM_647460	114.t00030
114.UTR_m00128-a_x_at	4.13	4.13	4.13	4.92	4.13	4.13	4.13	4.13	4.13	4.12	4.41	4.13	4.38	4.13	4.22	-1.06	0.581428	1	1	-1.02	0.864742	1.06	0.648978	1.04	0.795211	-1.02	0.909017	Rab family GTPase
114.UTR_m00130-a_x_at	9.16	8.64	6.36	8.64	13.49	8.64	8.75	8.13	9.12	8.4	8.64	7.96	10.02	8.43	8.71	-1.26	0.295717	-1.06	1	-1.09	0.711406	1.19	0.516144	1.15	0.630692	-1.03	0.942665	hypothetical protein
114.UTR_m00130-b_x_at	4.59	4.38	4.28	4.28	4.68	3.53	4.28	4.28	4.27	4.27	4.72	4.42	4.14	4.28	4.42	1.07	0.632322	1.03	1	1	1	-1.03	0.870934	-1.07	0.694744	-1.03	0.881636	hypothetical protein
114.UTR_m00131_x_at	5.38	7.72	4.93	5.26	5.33	5.33	5.26	4.83	5.53	8.31	5.52	5.89	5.3	5.04	6.33	1.11	0.679923	1.17	1	-1.07	0.788366	1.05	0.904443	-1.19	0.543427	-1.26	0.439055	aminopeptidase, putative	GO:0004179-membrane alanyl aminopeptidase activity//GO:0008237-metallopeptidase activity//GO:0008270-zinc ion binding	GO:0006508-proteolysis and peptidolysis	NA
114.UTR_m00132_x_at	4.65	4.12	4.12	6.55	4.65	4.84	4.48	4.65	7.91	4.68	4.65	4.29	5.28	4.57	5.56	-1.23	0.402653	-1.07	1	-1.3	0.30604	1.16	0.647003	-1.05	0.902903	-1.22	0.539864	RNA polymerases II subunit, putative
114.UTR_m00134-a_x_at	17.04	19.47	9.59	5.9	7.22	5.95	13.36	17.64	13.78	14.06	15.81	14.71	6.33	15.35	14.52	2.32	0.0119796	-1.04	1	1.01	0.977791	-2.42	0.0161373	-2.29	0.0485927	1.06	0.91457	hypothetical protein
114.UTR_m00134-b_x_at	28.45	25.48	13.92	12.22	20.57	10.36	27.31	30.75	31.11	24.44	48.74	21.61	13.76	28.98	33.34	1.57	0.271883	-1.34	1	-1.54	0.313142	-2.11	0.113447	-2.42	0.102646	-1.15	0.835261	hypothetical protein
114.UTR_m00136-a_x_at	104.8	117.84	108.4	146.59	110.11	123.23	95.91	110.11	108.4	108.4	159.57	110.21	125.76	102.76	123.31	-1.14	0.513419	1.07	1	-1.12	0.582285	1.22	0.363721	1.02	0.966348	-1.2	0.469065	hypothetical protein
114.UTR_m00136-b_x_at	5.47	6.59	5.12	5.52	5.45	5.46	5.45	5.01	5.88	5.51	5.57	5.69	5.48	5.22	5.65	1.04	0.783838	1.09	1	1.01	0.964643	1.05	0.774178	-1.03	0.868481	-1.08	0.616422	hypothetical protein
114.UTR_m00137_x_at	3300.02	3238.62	3174.04	3055.2	2406.62	2980.85	3030.58	3068.43	2656.16	2709.24	3010.71	3237.15	2798.52	3049.45	2787.77	1.16	0.216421	1.06	1	1.16	0.228712	-1.09	0.554411	1	0.995285	1.09	0.57161	zinc finger protein, putative	GO:0046872-metal ion binding	NA	NA
114.UTR_m00139-a_x_at	27.57	13.89	42.42	37.71	30.42	33.41	31.94	33.64	36.69	43.94	37.18	25.33	33.72	32.78	39.14	-1.33	0.463376	-1.29	1	-1.55	0.272191	1.03	0.984463	-1.16	0.789259	-1.19	0.754042	hypothetical protein
114.UTR_m00139-b_x_at	5.27	4.39	5.09	5.21	5.07	4.97	4.87	4.58	5.15	5.73	5.69	4.9	5.08	4.72	5.51	-1.04	0.773336	1.04	1	-1.12	0.280659	1.08	0.571718	-1.08	0.543915	-1.17	0.245689	hypothetical protein
114.UTR_m00141_x_at	23.7	20.62	31.48	20.62	21.3	20.97	20.62	20.62	22.31	20.62	18.85	24.87	20.96	20.62	20.54	1.19	0.297621	1.21	1	1.21	0.265704	1.02	0.972445	1.02	0.954907	1	0.997952	vacuolar protein sorting 26, putative
114.UTR_m00142-a_x_at	3300.11	4310.54	1726.42	2904.57	3295.81	3033.36	3788.8	3800.42	3516.27	3686.69	3975.02	2906.72	3073.66	3794.61	3721.23	-1.06	0.908486	-1.31	1	-1.28	0.450429	-1.23	0.590993	-1.21	0.6455	1.02	0.980323	hypothetical protein
114.UTR_m00142-b_x_at	70.88	71.04	81.34	74.49	70.88	70.88	70.88	61.32	69.1	66.23	70.88	74.27	72.06	65.93	68.71	1.03	0.815406	1.13	1	1.08	0.46437	1.09	0.459803	1.05	0.739605	-1.04	0.794715	hypothetical protein
114.UTR_m00143-a_x_at	150.31	178.86	87.38	101.5	119.89	101.97	118.25	140.32	84.18	105.94	106.5	132.93	107.46	128.81	98.29	1.24	0.453106	1.03	1	1.35	0.294389	-1.2	0.60074	1.09	0.834249	1.31	0.450098	hypothetical protein
114.UTR_m00147-a_x_at	12513.3	11561	10519.7	11644.3	10370.5	11016.1	11352.5	11074.5	10241.2	10374.3	10833.2	11502.4	10998	11212.7	10479.9	1.05	0.690913	1.03	1	1.1	0.368859	-1.02	0.92141	1.05	0.725633	1.07	0.618126	hypothetical protein
114.UTR_m00147-b_x_at	4.47	6.47	4.26	4.43	4.43	4.43	4.43	4.36	5.12	4.4	5.4	4.97	4.43	4.39	4.96	1.12	0.532986	1.13	1	1	0.993224	1.01	0.997065	-1.12	0.627577	-1.13	0.61656	hypothetical protein
114.UTR_m00148-a_x_at	6.22	8.22	7.86	6.62	7.7	9.96	6.56	9.99	8.08	20.55	9.05	7.38	7.98	8.1	11.45	-1.08	0.892717	-1.1	1	-1.55	0.285795	-1.02	0.999801	-1.43	0.470817	-1.41	0.504067	reverse transcriptase, putative
114.UTR_m00149-a_x_at	171.63	183.45	216.03	96.39	96.39	99.81	184.73	161.62	90.08	87.25	96.39	189.47	97.52	172.79	91.16	1.94	0.000833396	1.1	1	2.08	0.000990234	-1.77	0.00292752	1.07	0.66778	1.9	0.00416032	Rab family GTPase	GO:0004871-signal transducer activity//GO:0005524-ATP binding//GO:0005525-GTP binding	GO:0007186-G-protein coupled receptor protein signaling pathway//GO:0007264-small GTPase mediated signal transduction	NA
114.UTR_m00151_x_at	4286.36	4630.65	4650.41	4437.72	4126.85	4352.04	4483.95	4750.49	3891.62	4345.35	4394.77	4519.33	4303.52	4615.3	4204.33	1.05	0.631335	-1.02	1	1.07	0.453238	-1.07	0.533749	1.02	0.878196	1.1	0.437048	heat shock factor-related protein, putative	GO:0003677-DNA binding//GO:0003700-transcription factor activity	GO:0006355-regulation of transcription, DNA-dependent	GO:0005634-nucleus
114.UTR_m00152_x_at	5.62	8.02	5.09	7.93	6.52	6.72	5.04	4.14	6.82	10.49	7.32	6.12	7.03	4.57	8.06	-1.15	0.597313	1.34	1	-1.32	0.276906	1.54	0.119224	-1.15	0.674647	-1.76	0.0764981	hypothetical protein
114.UTR_m00154-a_x_at	4.12	3.99	4.58	4.12	4.12	4.12	4.12	4.12	4.85	4.12	4.12	4.22	4.12	4.12	4.35	1.02	0.863047	1.02	1	-1.03	0.803542	1	1	-1.06	0.698918	-1.06	0.715019	hypothetical protein
115.m00117_s_at	14.17	11.33	12	14.47	12.6	12.67	12.5	13.54	12.72	12.92	12.71	12.44	13.22	13.01	12.78	-1.06	0.639937	-1.05	1	-1.03	0.849019	1.02	0.952213	1.03	0.856328	1.02	0.943331	hypothetical protein				no direct link	EAL47155	XP_652541	XM_647449	115.t00001
115.m00118_s_at	898.71	869.48	1224.02	556.79	636.58	603.82	962.94	954.75	558.69	619.56	615.46	985.27	598.16	958.84	597.24	1.65	0.00799336	1.03	1	1.65	0.0112934	-1.6	0.0169443	1	1	1.61	0.0278106	hypothetical protein				no direct link	EAL47156	XP_652542	XM_647450	115.t00002
115.m00124_s_at	4.27	4.16	4.16	4.16	4.33	4.16	4.16	4.16	4.34	4.16	4.16	4.19	4.21	4.16	4.22	-1	0.980703	1.01	1	-1.01	0.959931	1.01	0.931959	-1	1	-1.01	0.919672	hypothetical protein				EHI_098770	EAL47153	XP_652539	XM_647447	115.t00008
115.m00131_at	27.54	19.39	21.96	27.55	27.54	31.03	16.99	27.54	29.36	27.54	27.54	22.72	28.66	21.63	28.13	-1.26	0.269124	1.05	1	-1.24	0.329953	1.33	0.235435	1.02	0.972761	-1.3	0.325921	hypothetical protein				EHI_098740	EAL47133	XP_652521	XM_647429	115.t00015
115.m00131_x_at	79.45	78.02	51.31	90.77	96.4	87.86	63.4	80.18	95.69	86.26	80.72	68.26	91.61	71.3	87.34	-1.34	0.138972	-1.04	1	-1.28	0.2365	1.28	0.26555	1.05	0.885961	-1.22	0.431756	hypothetical protein				EHI_098740	EAL47133	XP_652521	XM_647429	115.t00015
115.m00132_at	201.6	182.81	149.01	209.65	214.91	197.39	144.05	205.18	169.04	177.85	184.96	176.43	207.19	171.92	177.16	-1.17	0.349401	1.03	1	-1	0.990058	1.21	0.340338	1.17	0.47025	-1.03	0.926862	ribosomal RNA methyltransferase, putative				EHI_098730	EAL47134	XP_652522	XM_647430	115.t00016
115.m00132_x_at	183.93	185.4	144.32	195.41	191.57	191.75	178.33	188.06	168.05	179.78	178.92	170.1	192.91	183.13	175.5	-1.13	0.289852	-1.08	1	-1.03	0.825984	1.05	0.760153	1.1	0.534282	1.04	0.824932	ribosomal RNA methyltransferase, putative				EHI_098730	EAL47134	XP_652522	XM_647430	115.t00016
115.m00133_x_at	4.12	4.22	4.38	4.12	4.12	4.12	4.12	4.12	4.12	4.12	4.12	4.24	4.12	4.12	4.12	1.03	0.743962	1.03	1	1.03	0.73632	1	1	1	1	1	1	hypothetical protein				no direct link	EAL47135	XP_652523	XM_647431	115.t00017
115.m00138_x_at	4.74	4.66	4.72	4.72	4.91	4.72	4.72	4.72	4.84	4.74	4.67	4.71	4.78	4.72	4.75	-1.01	0.879311	-1	1	-1.01	0.928748	1.01	0.931896	1.01	0.96926	-1.01	0.972651	hypothetical protein				no direct link	EAL47140	XP_652528	XM_647436	115.t00022
114.UTR_m00154-b_x_at	6.76	6.7	6.8	7.65	10.68	6.76	6.7	8.18	7.2	6.65	6.65	6.75	8.2	7.4	6.83	-1.21	0.281744	-1.1	1	-1.01	0.967173	1.11	0.667101	1.2	0.422261	1.08	0.768938	hypothetical protein
115.m00139_at	216.47	222.5	139.62	141.07	135.01	119.56	167.21	195.65	136.14	110.91	103.32	188.75	131.56	180.87	115.98	1.43	0.0998861	1.04	1	1.63	0.0475334	-1.37	0.191228	1.13	0.66299	1.56	0.112004	ABC transporter, putative	GO:0005524-ATP binding//GO:0008020-G-protein coupled photoreceptor activity//GO:0016887-ATPase activity	GO:0006355-regulation of transcription, DNA-dependent	NA	EHI_112010	EAL47141	XP_652529	XM_647437	115.t00023
115.m00140_at	22.79	16.07	38.3	25.36	25.13	29.42	22.65	24.72	27.59	22.71	31.45	24.12	26.57	23.66	27.01	-1.1	0.803237	1.02	1	-1.12	0.750106	1.12	0.805547	-1.02	0.988098	-1.14	0.78267	hypothetical protein				EHI_112020	EAL47142	XP_652530	XM_647438	115.t00024
115.m00140_x_at	44.5	37.96	79.06	57.14	59.49	60.59	51.58	52.99	56.09	66.17	51.79	51.12	59.06	52.28	57.71	-1.16	0.624992	-1.02	1	-1.13	0.683032	1.13	0.749114	1.02	0.973611	-1.1	0.818848	hypothetical protein				EHI_112020	EAL47142	XP_652530	XM_647438	115.t00024
115.m00141_at	100.52	85.62	85.48	130.17	121.67	127.91	95.24	93.36	120.46	147.43	108.98	90.28	126.53	94.3	124.62	-1.4	0.0264127	-1.04	1	-1.38	0.0411358	1.34	0.0668691	1.02	0.960838	-1.32	0.114031	BspA-related protein, putative				EHI_112030	EAL47143	XP_652531	XM_647439	115.t00025
115.m00141_x_at	127.29	126.47	148.17	165.14	149.36	153.53	137.02	124.94	189.1	151.43	146.65	133.62	155.87	130.84	161.33	-1.17	0.249605	1.02	1	-1.21	0.182807	1.19	0.248994	-1.04	0.875088	-1.23	0.221609	BspA-related protein, putative				EHI_112030	EAL47143	XP_652531	XM_647439	115.t00025
115.m00142_at	133.22	153.16	101.72	136.38	136.98	141.51	114.96	116.77	126.25	138.42	106.74	127.56	138.27	115.86	123.1	-1.08	0.679508	1.1	1	1.04	0.867666	1.19	0.375984	1.12	0.607169	-1.06	0.829812	hypothetical protein	GO:0003676-nucleic acid binding//GO:0008270-zinc ion binding	NA	GO:0005634-nucleus	EHI_112040	EAL47144	XP_652532	XM_647440	115.t00026
115.m00143_at	739.99	671.61	1163.33	737.78	652.41	756.49	904.43	825.5	587.19	658.29	610.16	833.07	714.08	864.06	617.85	1.17	0.482093	-1.04	1	1.35	0.180613	-1.21	0.442909	1.16	0.600747	1.4	0.214904	transcription initiation factor TFIID, putative	GO:0003677-DNA binding//GO:0003702-RNA polymerase II transcription factor activity	GO:0006355-regulation of transcription, DNA-dependent//GO:0006367-transcription initiation from RNA polymerase II promoter	GO:0005634-nucleus//GO:0005669-transcription factor TFIID complex	EHI_020610	EAL47145	XP_652533	XM_647441	115.t00027
115.m00144_at	308.86	357.03	209.98	415.88	410.04	376.93	316.23	325.32	350.81	325.84	310.43	285.03	400.58	320.75	328.61	-1.41	0.0896244	-1.13	1	-1.15	0.486935	1.25	0.322174	1.22	0.424412	-1.02	0.956404	DNA mismatch repair protein mutS, putative	GO:0003684-damaged DNA binding//GO:0005524-ATP binding	GO:0006298-mismatch repair	NA	EHI_112060	EAL47146	XP_652534	XM_647442	115.t00028
115.m00146_at	18.68	14.79	18.89	22.95	21.51	19.43	18.75	17.94	24.33	26.94	20.75	17.35	21.25	18.34	23.87	-1.22	0.178308	-1.06	1	-1.38	0.0596986	1.16	0.403727	-1.12	0.548427	-1.3	0.171884	hypothetical protein				EHI_112180	EAL47129	XP_652515	XM_647423	115.t00030
115.m00146_x_at	26.09	19.27	31.96	34.75	31.81	36.31	24.88	23.04	39.55	31.59	32.14	25.23	34.24	23.94	34.24	-1.36	0.129493	1.05	1	-1.36	0.152998	1.43	0.119224	1	1	-1.43	0.162199	hypothetical protein				EHI_112180	EAL47129	XP_652515	XM_647423	115.t00030
115.UTR_m00118-a_x_at	8.05	8.05	8.05	10.82	8.05	7.78	5.15	9.93	8.36	9.17	7.68	8.05	8.79	7.15	8.38	-1.09	0.780041	1.13	1	-1.04	0.905361	1.23	0.500355	1.05	0.923061	-1.17	0.656752	hypothetical protein
115.UTR_m00121-a_x_at	9.53	8.64	9.98	9.45	11.72	10.24	9.45	9.89	16.25	9.45	9.89	9.37	10.43	9.67	11.49	-1.11	0.666391	-1.03	1	-1.23	0.377728	1.08	0.82665	-1.1	0.75917	-1.19	0.557592	ribosome biogenesis regulatory protein, putative
115.UTR_m00121-b_x_at	4.26	4.12	4.62	4.28	4.21	4.12	8.28	4.22	4.12	4.33	4.23	4.33	4.2	5.91	4.23	1.03	0.944102	-1.36	1	1.02	0.94418	-1.41	0.18775	-1.01	0.997809	1.4	0.250657	ribosome biogenesis regulatory protein, putative
115.UTR_m00122_x_at	24.92	36.75	22.4	34.68	25.22	29.75	24.92	25.67	38.16	28.11	28.9	27.37	29.63	25.29	31.41	-1.08	0.781743	1.08	1	-1.15	0.578306	1.17	0.586833	-1.06	0.879845	-1.24	0.47949	conserved hypothetical protein
115.UTR_m00124_x_at	6143.64	6076	6152.99	6085.07	5598.51	6097.58	6159.92	5735.92	5827.66	5881.85	6048.2	6124.11	5922.41	5944.14	5918.5	1.03	0.724105	1.03	1	1.03	0.705248	-1	0.9974	1	1	1	0.985258	hypothetical protein
115.UTR_m00125_x_at	25.37	13	34.45	13.88	11.51	7.54	38.34	38.1	17.29	7.24	20.22	22.48	10.64	38.22	13.63	2.11	0.150313	-1.7	1	1.65	0.358041	-3.59	0.0429752	-1.28	0.733891	2.8	0.123913	hypothetical protein
115.UTR_m00127_x_at	375.85	403.86	278.27	294.09	318.03	304.9	345.17	338.47	350.63	300.61	341.4	348.26	305.52	341.8	330.14	1.14	0.410498	1.02	1	1.05	0.765831	-1.12	0.558633	-1.08	0.71871	1.04	0.901208	conserved hypothetical protein	GO:0003677-DNA binding	GO:0006355-regulation of transcription, DNA-dependent	NA
115.UTR_m00129_x_at	6355.26	5945.96	6236.67	6076.32	5785.75	6229.81	5966.63	5871.51	5789.03	5966.63	5958.86	6176.88	6027.79	5918.88	5904.27	1.02	0.801764	1.04	1	1.05	0.586486	1.02	0.89857	1.02	0.870786	1	0.994263	hypothetical protein
115.UTR_m00132-a_x_at	4.26	6.44	4.12	4.27	4.27	4.26	8.73	4.27	4.27	8.53	4.47	4.84	4.27	6.1	5.46	1.13	0.787991	-1.26	1	-1.13	0.78275	-1.43	0.417105	-1.28	0.619418	1.12	0.861309	ribosomal RNA methyltransferase, putative
115.UTR_m00132-b_x_at	4.12	4.13	4.31	5.88	4.12	4.12	4.12	4.12	4.6	4.12	4.22	4.19	4.64	4.12	4.31	-1.11	0.525853	1.02	1	-1.03	0.881792	1.13	0.523042	1.08	0.730639	-1.05	0.862395	ribosomal RNA methyltransferase, putative
116.m00103_at	9.43	8.63	8.39	9.05	9.05	9.05	9.35	10.03	10.14	7.93	8.91	8.81	9.05	9.68	8.95	-1.03	0.861094	-1.1	1	-1.02	0.916222	-1.07	0.651981	1.01	0.967741	1.08	0.614042	major facilitator superfamily protein	GO:0005215-transporter activity//GO:0015520-tetracycline:hydrogen antiporter activity	GO:0006810-transport//GO:0015904-tetracycline transport	GO:0016020-membrane//GO:0016021-integral to membrane	EHI_173950	EAL47125	XP_652511	XM_647419	116.t00001
116.m00104_x_at	7.3	7.3	11.09	7.3	7.3	7.2	12.49	7.39	7.3	6.54	7.3	8.39	7.27	9.61	7.04	1.15	0.580138	-1.15	1	1.19	0.485135	-1.32	0.311938	1.03	0.950785	1.37	0.312256	hypothetical protein				no direct link	EAL47126	XP_652512	XM_647420	116.t00002
115.UTR_m00133-a_x_at	44.62	34.83	33.36	39.34	39.06	36.43	34.41	33.36	35.08	35.59	33.36	37.29	38.26	33.88	34.66	-1.03	0.891179	1.1	1	1.08	0.589917	1.13	0.414784	1.1	0.548427	-1.02	0.926108	hypothetical protein
115.UTR_m00136_x_at	24.39	26.1	12.43	37.77	27.67	42.78	32.95	27.18	28.57	34.48	38.9	19.92	35.49	29.93	33.71	-1.78	0.086112	-1.5	1	-1.69	0.134832	1.19	0.70227	1.05	0.939759	-1.13	0.821983	CXXC-rich protein
115.UTR_m00138_x_at	4.72	5.25	4.7	7.17	4.78	5.54	4.49	4.55	5.15	7.62	5.39	4.89	5.75	4.52	5.96	-1.18	0.439886	1.08	1	-1.22	0.357294	1.27	0.304742	-1.04	0.931162	-1.32	0.291969	hypothetical protein
115.UTR_m00140-a_x_at	283.42	353.55	202.49	193.21	199.82	194.74	267.05	276.61	196.85	205.3	192.61	272.75	195.9	271.79	198.18	1.39	0.0944374	1	1	1.38	0.126095	-1.39	0.137704	-1.01	0.984858	1.37	0.203756	hypothetical protein
115.UTR_m00140-b_x_at	4.16	5.26	4.13	5.26	10.67	4.13	6.39	4.7	4.13	4.74	4.12	4.48	6.14	5.48	4.32	-1.37	0.379095	-1.22	1	1.04	0.93977	1.12	0.839435	1.42	0.43009	1.27	0.622086	hypothetical protein
115.UTR_m00141_x_at	23.38	38.71	14.92	17.85	17.31	27.98	16.15	25.34	19.76	17.24	17.78	23.81	20.53	20.23	18.23	1.16	0.745074	1.18	1	1.31	0.508614	1.01	0.999294	1.13	0.84401	1.11	0.875228	BspA-related protein, putative
115.UTR_m00142_x_at	4.17	5.81	5.43	5.43	14.63	6.26	5.83	5.81	5.5	6.77	9.32	5.09	7.93	5.82	7.03	-1.56	0.272417	-1.14	1	-1.38	0.442429	1.36	0.527772	1.13	0.849195	-1.21	0.754815	hypothetical protein	GO:0003676-nucleic acid binding//GO:0008270-zinc ion binding	NA	GO:0005634-nucleus
115.UTR_m00146-a_x_at	79.33	90.31	45.68	89.55	98.21	85.19	69.98	75.39	76.98	72.2	79.68	68.91	90.82	72.63	76.23	-1.32	0.267725	-1.05	1	-1.11	0.716793	1.25	0.444857	1.19	0.588168	-1.05	0.917842	hypothetical protein
116.m00108_at	176.38	188.83	141.28	131.67	110.67	104.28	163.17	208.13	115.53	105.6	91.74	167.57	114.97	184.29	103.83	1.46	0.0465462	-1.1	1	1.61	0.0261923	-1.6	0.0331913	1.11	0.67031	1.77	0.0259928	dTDP-D-glucose 4,6-dehydratase, putative	GO:0016491-oxidoreductase activity	GO:0008152-metabolism	NA	EHI_174070	EAL47103	XP_652489	XM_647397	116.t00006
116.m00108_s_at	122.18	125.06	84.82	121.65	117.96	91.42	110.96	132.43	108.22	82.54	95.51	109.03	109.47	121.22	94.84	-1	1	-1.11	1	1.15	0.530903	-1.11	0.729091	1.15	0.605218	1.28	0.367612	dTDP-D-glucose 4,6-dehydratase, putative	GO:0016491-oxidoreductase activity	GO:0008152-metabolism	NA	EHI_174070	EAL47103	XP_652489	XM_647397	116.t00006
116.m00109_at	55.97	61.69	56.95	56.28	58.8	65.34	58.87	69.98	75.2	49.68	78.05	58.15	60.02	64.18	66.31	-1.03	0.918239	-1.1	1	-1.14	0.515017	-1.07	0.823729	-1.1	0.70571	-1.03	0.930999	protein kinase, putative	GO:0004672-protein kinase activity//GO:0004674-protein serine/threonine kinase activity//GO:0004713-protein-tyrosine kinase activity//GO:0005524-ATP binding	GO:0006468-protein amino acid phosphorylation	NA	EHI_174080	EAL47104	XP_652490	XM_647398	116.t00007
116.m00109_x_at	41.79	45.67	28.72	45.89	53.36	44.09	35.87	45.61	59.39	56.77	51.94	37.99	47.61	40.45	55.95	-1.25	0.267761	-1.06	1	-1.47	0.0829346	1.18	0.504717	-1.18	0.536907	-1.38	0.212948	protein kinase, putative	GO:0004672-protein kinase activity//GO:0004674-protein serine/threonine kinase activity//GO:0004713-protein-tyrosine kinase activity//GO:0005524-ATP binding	GO:0006468-protein amino acid phosphorylation	NA	EHI_174080	EAL47104	XP_652490	XM_647398	116.t00007
116.m00110_at	101.21	115.62	76.87	102.85	111.57	98.68	83.11	92.12	122.59	106.95	98.58	96.53	104.23	87.5	108.93	-1.08	0.700452	1.1	1	-1.13	0.506185	1.19	0.384585	-1.05	0.877249	-1.24	0.32222	conserved hypothetical protein				EHI_174090	EAL47105	XP_652491	XM_647399	116.t00008
116.m00110_x_at	62.5	57.25	59.31	67.12	71.7	66.33	45.38	66.27	77.31	78.62	69.09	59.64	68.34	54.84	74.89	-1.15	0.3764	1.09	1	-1.26	0.158349	1.25	0.19861	-1.1	0.65049	-1.37	0.112762	conserved hypothetical protein				EHI_174090	EAL47105	XP_652491	XM_647399	116.t00008
116.m00111_at	173.91	190.16	86.34	175.08	195.33	174.66	168.34	173.34	187.29	184.38	179.66	141.87	181.44	170.82	183.75	-1.28	0.402729	-1.2	1	-1.3	0.390248	1.06	0.912676	-1.01	0.991496	-1.08	0.884678	protein kinase, putative	GO:0004672-protein kinase activity//GO:0004713-protein-tyrosine kinase activity//GO:0005524-ATP binding	GO:0006468-protein amino acid phosphorylation	NA	EHI_174100	EAL47106	XP_652492	XM_647400	116.t00009
116.m00111_x_at	178.62	238.06	93.54	195.56	217.84	200.29	181.25	202.41	199.06	222.96	190.4	158.44	204.34	191.54	203.68	-1.29	0.440373	-1.21	1	-1.29	0.45375	1.07	0.917121	1	1	-1.06	0.919872	protein kinase, putative	GO:0004672-protein kinase activity//GO:0004713-protein-tyrosine kinase activity//GO:0005524-ATP binding	GO:0006468-protein amino acid phosphorylation	NA	EHI_174100	EAL47106	XP_652492	XM_647400	116.t00009
116.m00112_at	510.39	559.9	809.99	424.6	499.66	512.05	715.04	682.42	444.12	439.81	525.55	613.99	477.15	698.54	468.23	1.29	0.193566	-1.14	1	1.31	0.186749	-1.46	0.0899961	1.02	0.968998	1.49	0.111914	RNA-binding protein, putative	GO:0003676-nucleic acid binding	NA	NA	EHI_174110	EAL47107	XP_652493	XM_647401	116.t00010
116.m00112_x_at	404.98	499.59	634.21	375.63	412.61	457.86	618.72	520.68	392.54	407.94	439.59	504.38	414.01	567.59	412.9	1.22	0.283546	-1.13	1	1.22	0.297709	-1.37	0.131754	1	1	1.37	0.175441	RNA-binding protein, putative	GO:0003676-nucleic acid binding	NA	NA	EHI_174110	EAL47107	XP_652493	XM_647401	116.t00010
116.m00113_at	79.22	96.01	43.45	67.35	75.93	62.72	71.52	70.28	64.53	66.17	74.23	69.14	68.45	70.89	68.18	1.01	0.994318	-1.03	1	1.01	0.975659	-1.04	0.961225	1	1	1.04	0.950097	hypothetical protein				EHI_174120	EAL47108	XP_652494	XM_647402	116.t00011
116.m00116_at	152.02	97.22	222.77	166.56	183.18	183.96	170.19	167.33	181.23	184.6	194.14	148.76	177.71	168.75	186.58	-1.19	0.546608	-1.13	1	-1.25	0.431989	1.05	0.927113	-1.05	0.928509	-1.11	0.822581	hypothetical protein				EHI_174150	EAL47111	XP_652497	XM_647405	116.t00014
116.m00116_x_at	151.02	119.15	258.55	193.69	178.59	202.3	177.4	185.62	168.27	178.02	178.91	166.94	191.27	181.46	175	-1.15	0.647238	-1.09	1	-1.05	0.890631	1.05	0.920346	1.09	0.827609	1.04	0.951044	hypothetical protein				EHI_174150	EAL47111	XP_652497	XM_647405	116.t00014
116.m00119_at	512.97	650.13	280.01	290.29	361.63	276.22	486.81	513.11	616.97	391.77	563.98	453.69	307.22	499.78	514.66	1.48	0.247435	-1.1	1	-1.13	0.739815	-1.63	0.20088	-1.68	0.226484	-1.03	0.971593	hypothetical protein				EHI_174190	EAL47113	XP_652500	XM_647408	116.t00017
116.m00119_x_at	434.79	571.24	204.22	260.52	329.76	242.26	480.34	515.98	546.85	369.41	471.52	370.17	275.07	497.84	456.7	1.35	0.453106	-1.34	1	-1.23	0.608095	-1.81	0.171714	-1.66	0.290055	1.09	0.900234	hypothetical protein				EHI_174190	EAL47113	XP_652500	XM_647408	116.t00017
116.m00120_at	1149.58	1039.17	1822.54	1904.45	1881.34	1922.34	1305.46	1289.55	1791.23	1979.4	1764.3	1296.09	1902.63	1297.48	1842.55	-1.47	0.0738318	-1	1	-1.42	0.117124	1.47	0.107722	1.03	0.939948	-1.42	0.186851	hypothetical protein				EHI_174200	EAL47114	XP_652501	XM_647409	116.t00018
116.m00120_x_at	224.4	222.4	303.19	484.4	430.26	490.14	265.11	244.09	438.92	484.6	407.16	247.34	467.47	254.39	442.43	-1.89	0.00355561	-1.03	1	-1.79	0.00705628	1.84	0.0068052	1.06	0.812311	-1.74	0.0180636	hypothetical protein				EHI_174200	EAL47114	XP_652501	XM_647409	116.t00018
116.m00121_at	278.46	287.9	191.52	282.49	332.63	329.98	295.44	305.31	309.91	308.7	267.91	248.55	314.16	300.34	294.84	-1.26	0.190286	-1.21	1	-1.19	0.363098	1.05	0.887181	1.07	0.815105	1.02	0.964294	protein kinase, putative	GO:0004672-protein kinase activity//GO:0004674-protein serine/threonine kinase activity//GO:0005524-ATP binding	GO:0006468-protein amino acid phosphorylation	NA	EHI_174210	EAL47115	XP_652502	XM_647410	116.t00019
116.m00121_x_at	211.41	225.94	162.85	220.26	257.57	249.41	223.76	224.93	225.34	232.53	244.22	198.14	241.87	224.35	233.9	-1.22	0.163893	-1.13	1	-1.18	0.269679	1.08	0.699455	1.03	0.891205	-1.04	0.863043	protein kinase, putative	GO:0004672-protein kinase activity//GO:0004674-protein serine/threonine kinase activity//GO:0005524-ATP binding	GO:0006468-protein amino acid phosphorylation	NA	EHI_174210	EAL47115	XP_652502	XM_647410	116.t00019
116.m00122_at	634.22	602.89	433.49	961.52	906.97	948.64	595.41	672.87	877.57	902.57	813.29	549.31	938.75	632.96	863.65	-1.71	0.00749857	-1.15	1	-1.57	0.0208274	1.48	0.0421014	1.09	0.701468	-1.36	0.128948	hypothetical protein	GO:0017153-sodium:dicarboxylate symporter activity	GO:0006835-dicarboxylic acid transport	GO:0016020-membrane	EHI_174220	EAL47116	XP_652503	XM_647411	116.t00020
116.m00132_s_at	132.52	106.33	167.29	189.58	160.65	194.05	88.67	118.43	126.74	121.25	130.03	133.09	180.8	102.48	125.95	-1.36	0.124193	1.3	1	1.06	0.814918	1.76	0.0242993	1.44	0.149995	-1.23	0.423268	hypothetical protein				no direct link	EAL47128	XP_652514	XM_647422	116.t00004
116.m00130_at	648.82	754.89	459.49	408.49	440.71	384.71	577.18	686.34	702.9	584.12	601.74	608.27	410.67	629.4	627.48	1.48	0.0609424	-1.03	1	-1.03	0.905874	-1.53	0.0692172	-1.53	0.106281	1	1	Ras GTPase activating protein, putative				EHI_174140	EAL47110	XP_652496	XM_647404	116.t00013
116.m00130_x_at	581.25	614.27	370.48	340.7	395.3	346.89	498.84	599.75	567.33	474.89	532.11	509.52	360.16	546.97	523.37	1.41	0.108474	-1.07	1	-1.03	0.926256	-1.52	0.0910382	-1.45	0.168482	1.05	0.910785	Ras GTPase activating protein, putative				EHI_174140	EAL47110	XP_652496	XM_647404	116.t00013
116.m00124_s_at	30.06	32.21	49.06	23.55	26.27	22.26	27.21	46.65	34.15	20.06	23.11	36.22	23.97	35.63	25.11	1.51	0.183824	1.02	1	1.44	0.260877	-1.49	0.261486	-1.05	0.941651	1.42	0.384002	hypothetical protein				EHI_174240	EAL47118	XP_652505	XM_647413	116.t00022
116.m00129_s_at	143.5	87.48	170.47	216.96	196.58	223.19	148.52	126.77	193.58	201.27	187.08	128.86	211.93	137.21	193.89	-1.64	0.0513913	-1.06	1	-1.5	0.118372	1.54	0.117289	1.09	0.806984	-1.41	0.259743	hypothetical protein				EHI_004970	EAL47123	XP_652510	XM_647418	116.t00027
116.m00131_at	114.11	93.24	81.11	112.23	94.93	91.46	87.9	96.11	148.3	109.08	129	95.2	99.14	91.91	127.79	-1.04	0.871112	1.04	1	-1.34	0.126983	1.08	0.771074	-1.29	0.257826	-1.39	0.151263	hypothetical protein				EHI_174170	EAL47124	XP_652498	XM_647406	116.t00028
116.UTR_m00103-a_x_at	6.5	40.08	6.5	6.9	6.28	6.06	12.12	5.67	6.5	12.37	6.5	11.92	6.4	8.29	8.05	1.86	0.422159	1.44	1	1.48	0.630212	-1.3	0.828157	-1.26	0.846628	1.03	0.991975	major facilitator superfamily protein	GO:0005215-transporter activity//GO:0015520-tetracycline:hydrogen antiporter activity	GO:0006810-transport//GO:0015904-tetracycline transport	GO:0016020-membrane//GO:0016021-integral to membrane
116.UTR_m00103-b_x_at	5.12	5.12	7.1	5.12	5.11	5.12	5.12	4.98	5.12	5.19	5.12	5.71	5.11	5.05	5.14	1.12	0.444843	1.13	1	1.11	0.475034	1.01	0.977319	-1.01	0.992252	-1.02	0.954264	major facilitator superfamily protein	GO:0005215-transporter activity//GO:0015520-tetracycline:hydrogen antiporter activity	GO:0006810-transport//GO:0015904-tetracycline transport	GO:0016020-membrane//GO:0016021-integral to membrane
116.UTR_m00105_x_at	15.58	15.67	18.68	15.38	12.24	12.37	17.84	19.96	15.38	13.83	11.32	16.58	13.25	18.87	13.4	1.25	0.173202	-1.14	1	1.24	0.219561	-1.42	0.0678206	-1.01	0.981277	1.41	0.109622	hypothetical protein
116.UTR_m00109-a_x_at	82.7	89.1	56.65	74.58	60.34	63.91	93.41	102.4	56.64	54.79	65.86	74.74	66.01	97.8	58.9	1.13	0.552948	-1.31	1	1.27	0.247155	-1.48	0.0846921	1.12	0.665685	1.66	0.057338	protein kinase, putative	GO:0004672-protein kinase activity//GO:0004674-protein serine/threonine kinase activity//GO:0004713-protein-tyrosine kinase activity//GO:0005524-ATP binding	GO:0006468-protein amino acid phosphorylation	NA
116.UTR_m00109-b_x_at	9.05	8.71	8.71	8.71	8.71	8.33	9.81	9.84	8.87	10.32	8.71	8.82	8.58	9.82	9.27	1.03	0.816056	-1.11	1	-1.05	0.625927	-1.14	0.204711	-1.08	0.520989	1.06	0.664366	protein kinase, putative	GO:0004672-protein kinase activity//GO:0004674-protein serine/threonine kinase activity//GO:0004713-protein-tyrosine kinase activity//GO:0005524-ATP binding	GO:0006468-protein amino acid phosphorylation	NA
116.UTR_m00113_x_at	7.89	7.87	11	7.87	7.89	8.09	8.5	7.75	7.85	7.77	7.87	8.81	7.95	8.12	7.83	1.11	0.497195	1.08	1	1.13	0.434521	-1.02	0.95035	1.02	0.964733	1.04	0.88741	hypothetical protein
116.UTR_m00116-b_x_at	36.23	34.8	38.68	36.23	34.54	34.98	51.5	37.49	35.92	36.19	52.21	36.54	35.24	43.94	40.79	1.04	0.898266	-1.2	1	-1.12	0.57983	-1.25	0.302735	-1.16	0.54498	1.08	0.801509	hypothetical protein
116.UTR_m00118_x_at	4.53	11.06	4.12	4.12	5.79	4.55	7.54	4.12	4.78	8.04	5.97	5.91	4.77	5.57	6.12	1.24	0.674055	1.06	1	-1.04	0.957302	-1.17	0.825349	-1.28	0.681694	-1.1	0.909792	Skp1 protein, putative	GO:0005524-ATP binding	NA	NA
116.UTR_m00119_x_at	844.45	825.4	825.4	825.4	825.4	911.63	731.4	822.79	838.39	825.4	825.4	831.7	853.2	775.75	829.71	-1.03	0.820984	1.07	1	1	0.988194	1.1	0.349487	1.03	0.838901	-1.07	0.569761	hypothetical protein
116.UTR_m00122-a_x_at	197.25	187.35	139.35	185.85	212.93	228.64	187.45	204.04	143.56	188.12	170.32	172.69	208.38	195.57	166.31	-1.21	0.294754	-1.13	1	1.04	0.864622	1.07	0.819657	1.25	0.314055	1.18	0.491084	hypothetical protein	GO:0017153-sodium:dicarboxylate symporter activity	GO:0006835-dicarboxylic acid transport	GO:0016020-membrane
116.UTR_m00124_x_at	4.5	4.24	4.39	5	4.53	4.53	4.32	4.34	4.57	4.59	5.49	4.37	4.68	4.33	4.86	-1.07	0.547195	1.01	1	-1.11	0.336417	1.08	0.54688	-1.04	0.80786	-1.12	0.393881	hypothetical protein
116.UTR_m00125_x_at	8.98	9.17	11.61	9.09	8.46	6.99	8.98	8.98	8.98	8.46	8.98	9.85	8.13	8.98	8.8	1.21	0.186224	1.1	1	1.12	0.459222	-1.1	0.581893	-1.08	0.685109	1.02	0.949891	S-adenosylmethionine synthetase, putative	GO:0004478-methionine adenosyltransferase activity//GO:0005524-ATP binding	GO:0006730-one-carbon compound metabolism	NA
116.UTR_m00128-a_x_at	215.56	236.05	235.07	235.07	252.44	235.07	253.35	209.11	235.07	247.49	235.07	228.69	240.72	230.17	239.14	-1.05	0.660241	-1.01	1	-1.05	0.698774	1.05	0.765072	1.01	0.983042	-1.04	0.818848	bystin, putative
116.UTR_m00128-b_x_at	9.67	15.88	15.97	16.42	10.12	20.23	12.54	12.15	11.98	13.8	12.45	13.49	14.98	12.34	12.72	-1.11	0.776661	1.09	1	1.06	0.878034	1.21	0.617073	1.18	0.692412	-1.03	0.965773	bystin, putative
117.m00148_s_at	8.91	7.21	6.79	8.73	8.85	8.76	8.73	8.73	9.47	8.73	8.89	7.59	8.78	8.73	9.02	-1.16	0.214928	-1.15	1	-1.19	0.166794	1.01	0.995138	-1.03	0.892653	-1.03	0.867339	hypothetical protein				no direct link	EAL47091	XP_652477	XM_647385	117.t00001
117.m00159_s_at	5.26	4.71	6.36	4.71	4.71	4.71	4.71	6.52	4.73	4.71	4.66	5.4	4.71	5.54	4.7	1.15	0.396271	-1.03	1	1.15	0.400354	-1.18	0.375623	1	1	1.18	0.425634	conserved hypothetical protein				no direct link	EAL47074	XP_652460	XM_647368	117.t00012
117.m00164_at	115.85	133.64	87.54	54.37	64.06	61.31	109.25	129.82	108.78	80.18	89.15	110.67	59.77	119.09	91.96	1.85	0.0106939	-1.08	1	1.2	0.374711	-1.99	0.0115471	-1.54	0.100651	1.3	0.308218	hypothetical protein				no direct link	EAL47078	XP_652466	XM_647374	117.t00017
117.m00164_x_at	79	83.2	57.96	42.63	55.9	48.52	70.98	103.32	69.19	38.99	68.46	72.49	48.71	85.64	56.95	1.49	0.174571	-1.18	1	1.27	0.42889	-1.76	0.0959968	-1.17	0.696054	1.5	0.274247	hypothetical protein				no direct link	EAL47078	XP_652466	XM_647374	117.t00017
117.m00167_at	8.34	4.27	15.38	4.24	4.15	4.12	7.02	18.2	4.21	4.19	4.24	8.18	4.17	11.3	4.21	1.96	0.189702	-1.38	1	1.94	0.219732	-2.71	0.0936075	-1.01	0.999664	2.68	0.13489	hypothetical protein				EHI_126200	EAL47081	XP_652469	XM_647377	117.t00020
117.m00167_x_at	6.19	5.53	11.55	4.23	4.26	4.3	6.46	12.05	4.33	4.33	4.34	7.34	4.27	8.82	4.33	1.72	0.104392	-1.2	1	1.7	0.135385	-2.07	0.0619011	-1.01	0.990683	2.04	0.0986669	hypothetical protein				EHI_126200	EAL47081	XP_652469	XM_647377	117.t00020
117.m00169_at	515.15	560.91	458.36	425.12	415.2	457.75	430.01	517.4	461.89	524.01	491.22	509.74	432.31	471.68	491.72	1.18	0.181448	1.08	1	1.04	0.804909	-1.09	0.568569	-1.14	0.409534	-1.04	0.838404	zinc finger protein, putative	GO:0005515-protein binding//GO:0008270-zinc ion binding	NA	NA	EHI_126220	EAL47083	XP_652471	XM_647379	117.t00022
116.UTR_m00129_x_at	7.08	8.35	7.08	7.08	7.08	7.08	7.75	7.15	10.08	7.08	7	7.48	7.08	7.45	7.94	1.06	0.78528	1	1	-1.06	0.750319	-1.05	0.852925	-1.12	0.59293	-1.07	0.804667	hypothetical protein
116.UTR_m00130-a_x_at	4.12	4.12	4.12	4.27	4.12	4.12	4.12	4.12	4.12	6.63	4.12	4.12	4.17	4.12	4.83	-1.01	0.980243	1	1	-1.17	0.419867	1.01	0.990949	-1.16	0.547388	-1.17	0.526139	Ras GTPase activating protein, putative
116.UTR_m00132_x_at	6.66	8.66	7.65	4.57	4.61	5.45	4.5	6.68	4.53	5.5	4.12	7.61	4.86	5.48	4.68	1.57	0.0388932	1.39	1	1.63	0.0381279	-1.13	0.646763	1.04	0.920784	1.17	0.555627	hypothetical protein
117.m00169_x_at	589.59	654.3	537.41	490.14	484.24	506.94	497.35	590.7	555.89	572.21	589.26	591.85	493.68	542.02	572.29	1.2	0.108235	1.09	1	1.03	0.799009	-1.1	0.481537	-1.16	0.288799	-1.06	0.743304	zinc finger protein, putative	GO:0005515-protein binding//GO:0008270-zinc ion binding	NA	NA	EHI_126220	EAL47083	XP_652471	XM_647379	117.t00022
117.m00170_s_at	89.4	89.42	92.51	94.39	92.29	92.67	83.38	82.26	109.99	117.16	102.57	90.43	93.11	82.82	109.74	-1.03	0.773336	1.09	1	-1.21	0.0437108	1.12	0.213783	-1.18	0.127644	-1.33	0.0226242	hypothetical protein				EHI_126230	EAL47084	XP_652472	XM_647380	117.t00023
117.m00179_at	723.62	837.72	545.31	1101.91	1056.69	1069.82	609.02	667.11	841.7	834.33	859.01	691.44	1075.97	637.4	844.95	-1.56	0.0166646	1.08	1	-1.22	0.231879	1.69	0.0143198	1.27	0.230582	-1.33	0.166887	pre-mRNA splicing factor PRP17, putative				EHI_126260	EAL47067	XP_652453	XM_647361	117.t00032
117.m00180_at	2968.03	3148.26	2258.34	3494.6	3580.54	3302.28	2457.73	2503.36	3049.34	2920.48	2870.98	2763.39	3457.16	2480.44	2945.98	-1.25	0.107243	1.11	1	-1.07	0.671729	1.39	0.0455109	1.17	0.35441	-1.19	0.325912	Ras GTPase activating protein, putative				EHI_126270	EAL47068	XP_652454	XM_647362	117.t00033
117.m00180_x_at	2932.65	3240.41	2225.66	3378.91	3323.75	3188.12	2348.98	2362.7	2821.49	2733.46	2777.2	2765.5	3295.94	2355.83	2777.15	-1.19	0.222749	1.17	1	-1	0.986995	1.4	0.0514458	1.19	0.343097	-1.18	0.375673	Ras GTPase activating protein, putative				EHI_126270	EAL47068	XP_652454	XM_647362	117.t00033
117.m00181_at	83.83	71.91	52.13	85.08	87.87	83.92	62.51	62.45	75.6	73.42	80.19	67.99	85.61	62.48	76.35	-1.26	0.181718	1.09	1	-1.12	0.522934	1.37	0.111953	1.12	0.614535	-1.22	0.366915	conserved hypothetical protein				EHI_126280	EAL47069	XP_652455	XM_647363	117.t00034
117.m00182_at	535.26	574.91	524.16	472.91	608.79	561.16	773.85	641.69	686.61	579.48	581.43	544.35	544.64	704.68	613.88	-1	1	-1.29	1	-1.13	0.414811	-1.29	0.112172	-1.13	0.507673	1.15	0.453337	hypothetical protein				EHI_126290	EAL47070	XP_652456	XM_647364	117.t00035
117.m00182_x_at	708.54	684.35	702.81	659.89	755.5	720.12	1017.03	810.64	873.28	755.46	749.04	698.49	710.73	907.99	790.6	-1.02	0.934108	-1.3	0.961185	-1.13	0.337779	-1.28	0.086874	-1.11	0.497165	1.15	0.385006	hypothetical protein				EHI_126290	EAL47070	XP_652456	XM_647364	117.t00035
117.m00183_at	211.12	172.77	273.25	307	284.91	330.27	164.78	158.82	239.94	261.64	248.81	215.2	306.84	161.77	249.97	-1.43	0.050649	1.33	1	-1.16	0.403328	1.9	0.0089305	1.23	0.340854	-1.55	0.0606151	Rho family GTPase				EHI_126310	EAL47071	XP_652457	XM_647365	117.t00036
117.m00184_at	318.85	294.78	521.99	404.03	383.81	468.94	362.34	404.15	292.56	314.48	337.3	366.09	417.4	382.67	314.25	-1.14	0.594541	-1.05	1	1.16	0.522571	1.09	0.797727	1.33	0.318031	1.22	0.51145	hypothetical protein				EHI_126320	EAL47072	XP_652458	XM_647366	117.t00037
117.m00184_x_at	270.35	236.1	430.29	354.69	339.33	411.12	303.29	332.15	287.28	299.78	288.08	301.71	367.13	317.39	291.66	-1.22	0.390523	-1.05	1	1.03	0.908595	1.16	0.608243	1.26	0.417384	1.09	0.813474	hypothetical protein				EHI_126320	EAL47072	XP_652458	XM_647366	117.t00037
117.m00190_s_at	301.08	268.52	373	213.04	244.91	208.55	223.48	271.43	148.39	145.19	163.62	311.26	221.59	246.29	152.19	1.4	0.0435268	1.26	1	2.05	0.00333585	-1.11	0.591874	1.46	0.0791705	1.62	0.030953	DNA excision repair protein, putative				EHI_126160	EAL47090	XP_652464	XM_647372	117.t00040
117.UTR_m00149_x_at	4.12	3.99	4.12	4.12	4.12	4.12	4.12	4.12	4.3	4.15	4.12	4.07	4.12	4.12	4.19	-1.01	0.928034	-1.01	1	-1.03	0.733474	1	1	-1.02	0.891829	-1.02	0.896285	hypothetical protein
117.UTR_m00150_x_at	4.15	4.61	4.2	4.15	4.15	4.13	4.66	4.55	4.15	4.15	4.15	4.32	4.15	4.6	4.15	1.04	0.647927	-1.06	1	1.04	0.656763	-1.11	0.248346	1	0.998062	1.11	0.314061	actin binding protein, putative	GO:0005242-inward rectifier potassium channel activity	GO:0006813-potassium ion transport	GO:0016020-membrane
117.UTR_m00152-a_x_at	2045.38	1983.84	2455.17	2432.83	2249.38	2387.26	2290.71	2024.89	1924.42	2141.02	1867.01	2151.73	2355.18	2153.7	1974.04	-1.09	0.471113	-1	1	1.09	0.496177	1.09	0.545882	1.19	0.243748	1.09	0.59479	pyridoxal kinase, putative
117.UTR_m00152-b_x_at	72.08	61.17	70.2	97.13	85.55	84.17	69.92	76.08	69.99	69.19	58.44	67.64	88.77	72.93	65.65	-1.31	0.0413746	-1.08	1	1.03	0.842535	1.22	0.162996	1.35	0.0759526	1.11	0.522496	pyridoxal kinase, putative
117.UTR_m00153-a_x_at	5.06	6.09	5.08	5.28	5.01	5.05	13.05	5.22	5.13	5.12	5.11	5.39	5.11	8.25	5.12	1.05	0.913287	-1.53	1	1.05	0.898277	-1.61	0.17073	-1	1	1.61	0.226476	protein kinase, putative	GO:0004672-protein kinase activity//GO:0004674-protein serine/threonine kinase activity//GO:0004713-protein-tyrosine kinase activity//GO:0005198-structural molecule activity//GO:0005524-ATP binding	GO:0006468-protein amino acid phosphorylation	NA
117.UTR_m00154-a_x_at	4.89	5.83	5.95	4.12	4.85	4.89	4.89	8.15	4.89	4.95	4.89	5.54	4.61	6.32	4.91	1.2	0.36341	-1.14	1	1.13	0.5697	-1.37	0.163372	-1.07	0.837081	1.29	0.324115	40S ribosomal protein S5, putative	GO:0003735-structural constituent of ribosome	GO:0006412-protein biosynthesis	GO:0005622-intracellular//GO:0005840-ribosome//GO:0015935-small ribosomal subunit
117.UTR_m00158_x_at	37.42	48.62	46.96	32.04	31.6	34.34	51.48	37.26	24.66	31.7	34.34	44.05	32.64	43.79	29.94	1.35	0.120685	1.01	1	1.47	0.070148	-1.34	0.174755	1.09	0.751843	1.46	0.123778	cell cycle control protein cwf2, putative	GO:0003676-nucleic acid binding	NA	NA
117.UTR_m00159-a_x_at	81.79	123.82	76.85	82.64	88.03	83.75	131.51	116.57	102.26	73.69	87.67	91.98	84.77	123.82	87.1	1.09	0.744823	-1.35	1	1.06	0.830598	-1.46	0.119747	-1.03	0.952659	1.42	0.195429	conserved hypothetical protein
117.UTR_m00164-a_at	5.05	4.92	5.17	5.04	13.45	4.92	5.84	5.17	5.17	6	5.17	5.05	6.94	5.5	5.43	-1.37	0.411996	-1.09	1	-1.08	0.875717	1.26	0.634357	1.28	0.625278	1.01	0.99482	hypothetical protein
117.UTR_m00167-a_x_at	12512.4	12965.1	11590.4	13034.7	12611.9	12163.9	12463.9	11805.4	13735.6	13217.9	13802	12342.6	12598.5	12130.2	13582.6	-1.02	0.858922	1.02	1	-1.1	0.28372	1.04	0.755925	-1.08	0.488339	-1.12	0.297876	hypothetical protein
117.UTR_m00167-b_x_at	4.12	4.12	4.12	4.44	4.12	4.14	4.12	4.12	4.12	4.12	4.12	4.12	4.23	4.12	4.12	-1.03	0.767254	1	1	1	1	1.03	0.817401	1.03	0.813533	1	1	hypothetical protein
117.UTR_m00174-a_x_at	14909.8	15188.4	11614.2	9573.85	12907.6	12175.3	13413.6	14616.9	14416.3	13281.5	15526.8	13803.5	11458.8	14002.3	14379	1.2	0.261926	-1.01	1	-1.04	0.838625	-1.22	0.287721	-1.25	0.273871	-1.03	0.936244	40S ribosomal protein S29, putative	GO:0003735-structural constituent of ribosome	GO:0006412-protein biosynthesis	GO:0005622-intracellular//GO:0005840-ribosome
117.UTR_m00174-b_x_at	528.43	518.98	289.68	349.36	429.88	313.39	453.27	547.76	446.44	345.83	468.24	429.88	361.05	498.28	416.58	1.19	0.556576	-1.16	1	1.03	0.935308	-1.38	0.311068	-1.15	0.707833	1.2	0.642762	40S ribosomal protein S29, putative	GO:0003735-structural constituent of ribosome	GO:0006412-protein biosynthesis	GO:0005622-intracellular//GO:0005840-ribosome
117.UTR_m00175-a_x_at	12.53	13.28	13.35	15.21	13.7	13.71	13.28	13.28	14.42	13.29	13.28	13.05	14.19	13.28	13.65	-1.09	0.346857	-1.02	1	-1.05	0.634902	1.07	0.537615	1.04	0.760745	-1.03	0.851051	hypothetical protein
117.UTR_m00175-b_x_at	22.32	22.32	22.32	27.23	22.32	37.84	16.2	16.69	28.05	22.32	18.79	22.32	28.44	16.44	22.75	-1.27	0.281629	1.36	1	-1.02	0.954991	1.73	0.0439486	1.25	0.43231	-1.38	0.254721	hypothetical protein
117.UTR_m00178-a_x_at	13906.5	14507.5	11658.1	9704.3	11974.8	11369	13287	13978.1	14101.7	12623	14314.2	13298.8	10972.8	13628.2	13658.4	1.21	0.146074	-1.02	1	-1.03	0.870679	-1.24	0.148129	-1.24	0.189745	-1	0.999982	40S ribosomal protein S29, putative	GO:0003735-structural constituent of ribosome	GO:0006412-protein biosynthesis	GO:0005622-intracellular//GO:0005840-ribosome
117.UTR_m00178-b_x_at	455.92	452.66	240.66	300.08	367.1	267.65	379.1	451.14	394.94	307.29	413.68	367.58	308.93	413.55	368.91	1.19	0.575997	-1.13	1	-1	0.997579	-1.34	0.384136	-1.19	0.643727	1.12	0.802296	40S ribosomal protein S29, putative	GO:0003735-structural constituent of ribosome	GO:0006412-protein biosynthesis	GO:0005622-intracellular//GO:0005840-ribosome
117.UTR_m00180-a_x_at	605.76	679.39	459.77	922.1	884.47	920.9	604.02	574.77	654.7	717.87	706.33	574.1	908.99	589.21	692.41	-1.58	0.0115755	-1.03	1	-1.21	0.236926	1.54	0.0242058	1.31	0.155266	-1.18	0.409667	Ras GTPase activating protein, putative
118.m00148_at	7.91	7.03	7.03	9.26	7.5	7.03	7.03	7.06	6.1	6.1	7.35	7.31	7.87	7.05	6.49	-1.08	0.636147	1.04	1	1.13	0.416886	1.12	0.51513	1.21	0.273999	1.09	0.681055	conserved hypothetical protein				EHI_103490	EAL47029	XP_652415	XM_647323	118.t00007
118.m00148_x_at	7.51	5.96	10.57	6.84	7.01	7.01	6.44	9.54	7.01	6.44	7.03	7.79	6.95	7.84	6.82	1.12	0.668628	-1.01	1	1.14	0.596645	-1.13	0.709898	1.02	0.975786	1.15	0.676385	conserved hypothetical protein				EHI_103490	EAL47029	XP_652415	XM_647323	118.t00007
118.m00149_at	5.91	5.91	6.62	5.91	5.91	6.14	5.91	6.46	5.91	5.91	6.68	6.14	5.99	6.18	6.16	1.03	0.849359	-1.01	1	-1	0.985606	-1.03	0.844675	-1.03	0.858528	1	0.993658	hypothetical protein				EHI_103480	EAL47030	XP_652416	XM_647324	118.t00008
118.m00150_at	623.26	574.27	878.27	786.37	758.53	844.37	630.72	631.75	648.99	759.11	639.85	679.94	795.63	631.24	680.57	-1.17	0.374638	1.08	1	-1	1	1.26	0.241248	1.17	0.481334	-1.08	0.77836	hypothetical protein				EHI_103470	EAL47031	XP_652417	XM_647325	118.t00009
118.m00150_x_at	607.12	585.67	849.71	717.94	719.23	792.09	591.27	627.52	572.18	662.85	589.57	671.02	742.29	609.13	606.96	-1.11	0.558356	1.1	1	1.11	0.556466	1.22	0.281913	1.22	0.319775	1	0.997952	hypothetical protein				EHI_103470	EAL47031	XP_652417	XM_647325	118.t00009
118.m00151_at	63.86	60.15	31.57	87.98	88.8	94.37	49.63	62.5	80.45	62.39	65.93	49.5	90.34	55.7	69.17	-1.83	0.0458468	-1.13	1	-1.4	0.259127	1.62	0.133553	1.31	0.459372	-1.24	0.56865	conserved hypothetical protein	GO:0005215-transporter activity	GO:0006810-transport	NA	EHI_103460	EAL47032	XP_652418	XM_647326	118.t00010
117.UTR_m00182-a_x_at	120.99	121.51	76.3	130.8	123.62	116.49	108.34	116.49	116.49	116.49	116.49	103.9	123.5	112.34	116.49	-1.19	0.368122	-1.08	1	-1.12	0.568069	1.1	0.716825	1.06	0.843784	-1.04	0.919872	hypothetical protein
117.UTR_m00182-b_x_at	15.37	12.79	12.92	12.79	17.94	12.92	12.92	13.66	12.91	4.82	12.79	13.64	14.36	13.28	9.27	-1.05	0.940814	1.03	1	1.47	0.348122	1.08	0.918953	1.55	0.376941	1.43	0.486597	hypothetical protein
117.UTR_m00184_x_at	194.05	186.96	223.87	262.03	198.57	269.42	173.42	130.49	174.33	215.07	204.3	201.01	241.12	150.43	197.12	-1.2	0.320412	1.34	1	1.02	0.940087	1.6	0.0359265	1.22	0.380533	-1.31	0.245689	hypothetical protein
117.UTR_m00189_x_at	4.12	4.12	4.13	4.12	4.16	4.12	4.51	4.12	4.12	4.17	4.13	4.12	4.13	4.31	4.14	-1	0.995288	-1.05	1	-1	0.967173	-1.04	0.678552	-1	0.996295	1.04	0.719183	cysteine protease 15
118.m00151_x_at	155.33	132.82	62.12	213.53	200.29	205.88	120.2	146.64	185.53	200.78	158.16	108.62	206.49	132.77	180.61	-1.9	0.0665136	-1.22	1	-1.66	0.155869	1.56	0.246799	1.14	0.787716	-1.36	0.486123	conserved hypothetical protein	GO:0005215-transporter activity	GO:0006810-transport	NA	EHI_103460	EAL47032	XP_652418	XM_647326	118.t00010
118.m00152_at	106.61	100.25	145.93	149.5	141.61	150.97	114.81	111.95	145.24	137.38	133.17	115.97	147.3	113.37	138.51	-1.27	0.116178	1.02	1	-1.19	0.260877	1.3	0.128276	1.06	0.781385	-1.22	0.297359	actin binding protein, putative				EHI_103450	EAL47033	XP_652419	XM_647327	118.t00011
118.m00152_x_at	154.1	163.32	212.24	191.53	199.56	212.22	180.83	160.77	200.57	187.39	179.6	174.81	200.92	170.51	188.99	-1.15	0.333737	1.03	1	-1.08	0.609303	1.18	0.316888	1.06	0.766105	-1.11	0.595012	actin binding protein, putative				EHI_103450	EAL47033	XP_652419	XM_647327	118.t00011
118.m00153_s_at	825.93	969.28	907.77	1037	1049.57	1044.16	1109.47	832.42	1014.6	1020.5	1025.19	899.06	1043.57	961.01	1020.09	-1.16	0.237313	-1.07	1	-1.13	0.339988	1.09	0.60559	1.02	0.925928	-1.06	0.752214	hypothetical protein				EHI_103700	EAL47034	XP_652420	XM_647328	118.t00012
118.m00156_at	1506.45	1723.62	730.4	661.68	737.88	542.13	1184.17	1152.53	1489.79	1139.1	1506.53	1237.8	642.07	1168.24	1367.38	1.93	0.0605425	1.06	1	-1.1	0.800864	-1.82	0.118617	-2.13	0.0903222	-1.17	0.752757	WD repeat protein				EHI_103410	EAL47037	XP_652423	XM_647331	118.t00015
[truncated: 15,950 more rows]

## Sheet: Conversion sheet
Name	gene ID	GB#	RepresentedBy
1.m00601	1.t00005	XM_652373	327.m00067_s
1.m00605	1.t00008	XM_652474	127.m00146_s
1.m00612	1.t00015	XM_652501	56.m00157_s
1.m00616	1.t00019	XM_652505	54.m00208_s
[truncated: 1,719 more rows]
